# Supplementary material for: Effects of physical activity and exercise on well-being in the context of the Covid-19 pandemic
Source: PLoS One. 2022 Jan 26;17(1):e0260465. doi: 10.1371/journal.pone.0260465 (PMC8791524; doi:10.1371/journal.pone.0260465)
Supplement: S1 Data — (XLSX) [file pone.0260465.s001.xlsx]

## Sheet: Database
Age	Sex	Marital_Status	Children	Education	#ofpeoplelivinginthesameplace	#Daysofquarantine	ExerciseBeforeQuarant	ExerciseDuringQuarant	Doyoupracticeexercise?	Doyouusemediaresource?	Guidedpracticebypractitioner	TrainingMoreThan2Times	Didyouusemediaresourcebeforequarantine?	CanyouExerciseWithoutHelp?	FreqofTrainingBeforeQuarant	PAWEC1	PAWEC2	PAWEC3	PAWEC4	PAWEC5	PAWEC6	PAWEC7	PAWEC8	PAWEC9	PAWEC10*	PAWEC11*	PAWEC12*	PAWEC13*	PAWEC14	PAWEC15*	PAWEC16	PAWEC17*	PAWEC18*	SUMPAWEC	Origin (City-State)	HomeOffice	PANAS1	PANAS2*	PANAS3	PANAS4*	PANAS5	PANAS6*	PANAS7*	PANAS8	PANAS9*	PANAS10	PANAS11	PANAS12*	PANAS13
33	2	1	1	3	2	16	7	7	1	1	2	1	1	1	3	4	4	3	4	3	4	4	4	4	2	2	2	2	4	2	4	2	4	58	RiodeJaneiro	1	3	3	4	3	2	5	2	3	5	3	2	2	4
16	1	1	0	2	3	21	6	4	1	1	2	1	1	1	2	4	3	4	4	2	3	4	3	4	3	3	3	2	4	3	4	2	4	59	Paradise/Canada	2	5	5	3	4	1	5	1	2	4	5	5	3	4
37	1	2	1	7	2	15	4	1	1	1	2	1	2	1	3	4	4	4	4	2	3	4	3	4	4	4	4	2	4	4	4	2	4	64	RiodeJaneiroRJ	1	4	4	3	5	4	5	4	2	5	3	2	4	1
20	2	1	0	3	2	14	10	1	1	1	2	1	2	1	5	4	4	4	4	3	4	4	4	4	4	4	2	1	3	4	4	2	3	62	Fortaleza/Ce	2	2	4	4	2	3	1	2	4	2	4	3	2	2
48	1	3	2	5	4	13	10	5	1	2	2	1	2	1	7	4	4	4	4	4	4	4	3	4	4	4	4	3	3	4	4	2	4	67	Fortaleza/Ceará	1	2	5	3	5	2	5	5	4	5	2	3	5	2
35	2	1	0	7	3	12	10	1	1	2	1	1	2	1	3	4	4	4	3	3	3	4	3	4	4	4	2	2	3	4	4	3	4	62	Belem,Para	1	2	5	2	5	3	3	5	2	3	3	3	5	1
32	2	1	0	5	2	14	5	1	1	1	2	1	2	1	5	4	4	4	4	4	4	4	3	4	4	4	2	2	3	4	3	3	4	64	Fortaleza/CE	1	3	4	1	4	3	5	4	1	5	3	3	3	1
56	2	3	1	3	0	18	4	4	1	2	2	2	2	1	5	4	4	4	4	4	4	4	3	4	3	4	4	2	3	1	4	2	4	62	Saopaulo	2	3	4	4	4	3	5	4	4	4	2	1	4	2
47	2	2	2	5	4	13	10	10	1	1	1	1	2	2	5	4	4	4	4	4	4	4	4	4	4	4	1	3	4	4	4	4	4	68	FortalezaCeará	1	4	5	2	5	2	5	3	3	2	1	1	4	1
53	1	2	3	4	4	10	3	3	1	2	2	1	1	1	6	4	4	4	4	4	4	4	4	4	4	4	2	4	4	4	4	4	4	70	Rj	1	4	4	3	5	3	5	5	4	4	5	5	5	5
33	2	2	0	5	1	16	10	1	1	2	1	1	2	1	5	4	4	3	4	3	3	4	4	4	3	3	3	2	1	3	4	4	4	60	Fortaleza/Ceará	1	4	4	4	4	4	5	4	4	5	4	4	5	4
52	2	2	2	7	3	15	7	7	1	2	1	1	2	1	2	4	4	4	4	4	4	3	3	4	4	4	4	2	3	4	4	2	4	65	RiodeJaneiro	1	2	5	1	5	2	5	4	2	2	3	3	3	3
42	2	2	2	5	2	15	10	10	1	2	2	1	2	1	7	4	4	4	4	4	4	3	3	4	4	4	1	2	4	1	4	2	4	60	Caucaia/Ce	1	3	5	2	5	1	5	4	3	5	3	1	3	1
24	2	1	0	4	6	14	0	1	1	2	2	1	2	1	0	3	3	4	4	3	4	4	4	4	3	3	2	3	2	3	3	3	4	59	Maracanau/CE	1	3	5	3	5	1	5	4	1	5	3	3	3	1
30	1	2	1	4	2	15	3	10	1	2	1	1	2	1	6	4	4	4	4	4	4	4	3	4	4	4	2	2	3	2	4	2	4	62	Fortaleza/CE	1	2	5	2	3	1	5	5	2	5	3	1	2	1
25	2	1	0	4	4	15	6	3	1	1	2	1	2	1	7	4	4	4	4	4	4	4	3	4	4	4	4	2	3	4	4	2	4	66	Fortaleza/Ceará	1	4	5	4	5	3	5	5	5	5	4	5	4	1
33	1	2	0	3	2	9	3	3	1	2	2	2	2	1	3	4	4	4	4	4	4	4	4	4	4	4	4	2	4	4	4	4	4	70	FortalezaCE	1	3	5	2	5	2	1	5	1	5	3	1	4	2
41	2	2	0	3	1	15	7	7	1	1	1	2	1	1	3	4	4	4	3	3	3	3	2	4	3	3	3	2	3	3	4	2	4	57	Fortaleza	2	2	3	1	5	2	3	4	1	5	1	1	5	1
26	2	1	0	4	3	11	3	8	1	1	2	1	2	2	4	3	4	4	4	2	3	3	3	4	4	4	2	3	3	3	4	3	4	60	Fortaleza/Ceará	1	3	3	3	2	4	4	4	2	3	3	4	3	4
36	1	2	2	6	4	15	3	1	1	2	1	1	2	2	3	4	4	4	4	4	3	4	3	4	3	3	2	2	3	3	4	2	1	57	CampoGrandeMS	1	3	4	3	4	4	4	5	3	5	4	4	4	3
19	2	1	0	3	3	14	1	1	1	1	1	1	2	1	2	4	4	4	4	4	3	4	2	4	4	4	4	1	3	4	4	3	4	64	Fortaleza/CE	2	4	1	5	2	2	2	3	4	4	2	3	2	1
30	2	2	0	4	1	15	10	1	1	1	2	2	2	1	4	4	4	4	4	4	4	4	3	4	4	4	4	2	3	4	3	3	4	66	Fortaleza/CE	1	2	5	1	4	4	4	4	4	4	3	3	3	1
30	2	1	0	4	4	14	3	4	1	1	2	2	1	1	5	4	4	4	3	2	3	3	3	4	3	3	1	2	4	3	4	2	4	56	Fortaleza/CE	1	3	4	3	5	2	4	4	2	3	1	1	4	2
27	2	1	1	4	5	18	0	1	1	1	2	1	1	1	0	4	3	3	4	3	4	4	3	4	3	3	4	2	1	3	3	2	4	57	CaucaiaCeará	2	3	4	4	5	1	5	3	3	5	3	3	3	2
46	1	2	2	4	4	15	10	1	1	1	2	2	2	1	4	4	4	4	3	3	3	2	3	4	4	4	4	2	2	4	4	2	4	60	RiodeJaneiro/RJ	1	3	5	3	5	3	5	3	3	5	3	3	5	1
27	2	1	0	4	3	11	3	1	1	2	1	1	2	1	5	4	4	4	4	4	4	4	3	4	4	4	4	2	4	4	4	3	4	68	BeloHorizonte/MG	1	1	5	1	5	1	5	5	1	5	1	1	4	1
39	2	2	2	6	3	14	3	1	1	2	2	1	2	1	4	4	4	4	4	4	4	3	3	4	3	3	2	2	4	3	4	2	4	61	RiodejaneiroRJ	2	4	5	2	5	2	5	5	3	5	3	3	4	1
41	1	2	3	5	4	10	4	1	1	1	1	1	2	1	5	4	4	4	4	3	3	4	3	4	4	4	4	2	3	3	4	3	4	64	Fortaleza/CE	1	3	3	2	4	2	5	3	1	4	2	2	3	1
20	1	1	0	3	5	20	10	4	1	1	2	1	1	1	2	3	3	3	4	4	3	4	3	4	4	4	4	4	2	4	4	3	4	64	Sousa	2	2	5	2	5	2	5	4	3	4	3	2	4	2
34	2	2	1	6	2	20	3	8	1	1	2	2	2	1	3	3	4	4	3	3	3	3	2	4	4	4	4	1	3	4	4	1	3	57	RiodeJaneiro/RJ	1	3	4	1	4	3	2	1	3	5	3	3	2	1
30	2	1	0	4	4	10	9	1	1	1	2	1	2	1	2	4	4	4	4	4	4	4	3	4	3	3	3	3	3	3	4	2	4	63	Cajazeiras/PB	2	4	3	4	4	4	4	2	3	3	4	4	4	4
27	1	1	0	4	4	15	3	3	1	2	2	1	2	1	5	4	4	4	4	4	4	4	4	4	3	3	4	3	3	3	4	3	4	66	Maricá/RJ	2	4	4	3	4	1	5	4	1	5	2	4	4	2
43	1	2	2	5	4	15	5	1	1	1	2	1	1	1	2	4	4	4	4	3	4	4	4	4	4	4	4	4	3	4	4	3	4	69	Sãobentodosul/sc	1	4	5	5	5	4	5	5	3	5	3	3	5	3
22	1	1	0	3	4	17	10	1	1	1	2	1	2	1	4	4	4	4	4	4	3	4	3	4	4	4	4	3	3	4	4	4	4	68	Eusébio/Ceará	1	3	4	2	5	1	5	5	1	5	1	2	3	1
23	1	1	0	4	1	15	9	1	1	2	2	1	2	1	7	4	3	3	3	1	3	4	3	4	4	4	1	2	3	4	4	2	4	56	Fortaleza/Ceará	1	4	5	5	5	1	5	3	3	3	1	1	4	1
23	2	1	0	3	5	15	4	3	1	1	1	1	2	1	2	4	3	4	4	3	4	4	3	4	4	4	4	2	4	4	3	3	4	65	Horizonte/Ceará	2	2	4	1	3	2	2	2	2	4	2	1	2	2
30	2	1	0	5	4	16	10	1	1	1	2	1	2	1	3	4	4	3	3	3	3	3	3	4	3	3	2	2	3	3	4	2	4	56	Fortaleza/Ceará	2	2	3	2	2	1	4	3	1	4	1	1	2	1
25	2	1	0	4	5	13	3	1	1	1	1	1	2	1	6	4	4	4	3	3	3	3	3	3	4	4	2	1	3	4	4	1	2	55	BeloHorizonte/MG	1	2	1	2	1	2	1	1	2	1	2	2	1	3
24	2	1	0	3	3	14	10	1	1	2	1	1	2	1	6	4	4	4	4	4	4	4	3	4	3	3	4	1	3	3	4	2	4	62	Fortaleza/Ceará	2	3	3	3	4	1	4	5	2	5	2	1	3	1
38	2	2	1	5	3	15	3	3	1	2	1	1	2	2	6	4	4	4	4	4	4	4	3	4	3	4	4	2	3	4	4	2	4	65	TrindadeGoiás	1	5	2	4	2	4	1	3	3	4	4	4	5	1
20	2	1	0	3	2	35	6	10	1	2	2	1	2	1	2	4	4	4	4	4	3	3	3	4	4	4	4	2	3	4	4	2	4	64	Fortaleza/CE	2	3	4	1	5	1	4	5	2	5	1	1	5	2
22	2	1	0	3	3	0	10	3	1	1	1	1	1	1	5	4	4	3	4	4	3	3	3	4	2	2	2	1	3	2	4	2	4	54	Goiânia/GO	2	2	2	2	2	1	4	2	2	5	1	1	2	1
25	2	1	0	4	3	13	4	1	1	1	1	1	2	1	7	4	4	4	4	4	4	4	4	4	2	4	1	1	4	2	4	2	4	60	Goiânia/Goiás	1	4	4	4	3	2	4	4	2	3	3	3	4	1
36	1	2	1	4	3	15	4	3	1	1	1	1	2	1	5	4	4	3	4	3	3	4	3	4	4	4	3	2	3	4	4	2	4	62	Fortaleza/Ceará	1	4	3	3	4	2	4	4	2	4	5	3	3	3
30	2	1	0	6	3	10	4	0	0	2	2	2	2	2	1	3	4	4	2	2	2	1	2	4	4	4	4	2	3	4	4	1	4	54	RiodeJaneiro/RJ	1	4	3	4	3	1	5	3	2	5	4	4	4	1
31	2	1	0	6	1	10	7	4	1	1	2	1	2	1	1	4	4	4	4	2	4	4	4	4	4	4	4	3	4	4	4	4	1	66	Fortaleza/CE	1	5	5	1	5	5	4	4	3	5	5	5	5	5
23	2	2	0	3	1	17	10	4	1	2	1	1	2	1	5	4	4	4	3	4	3	3	4	4	4	4	2	2	3	4	4	3	4	63	Riodejaneiro/Riodejaneiro	1	2	3	3	5	2	5	5	1	5	2	2	3	2
30	2	1	0	4	4	15	3	1	1	1	2	1	2	1	7	4	4	3	4	3	4	4	4	4	4	4	2	3	3	4	4	1	4	63	Maracanaú/Ceara	2	4	5	4	5	3	5	5	1	5	4	3	5	2
49	2	2	0	7	1	15	1	1	1	1	1	1	2	1	2	4	4	4	4	4	4	4	4	4	3	4	2	2	3	3	4	3	1	61	SenadorCanedoGoiás	1	5	1	2	5	2	2	3	3	4	3	1	1	4
40	2	2	1	5	3	17	10	1	1	2	1	1	2	1	5	4	4	4	4	4	4	4	3	4	4	4	2	4	2	4	4	3	4	66	RiodeJaneiro/RJ	1	4	5	2	5	4	4	4	4	5	4	1	5	3
29	1	1	0	5	4	20	3	3	1	2	1	1	2	1	4	4	4	4	4	4	3	4	4	4	3	3	3	3	3	2	4	2	4	62	FORTALEZA/CE	1	3	5	2	5	1	5	4	2	5	2	3	5	2
27	2	2	0	4	1	14	3	1	1	2	2	1	2	1	4	4	4	4	4	4	4	4	4	4	4	4	4	3	3	4	4	3	4	69	Teutônia/RioGrandedoSul	1	4	3	2	4	1	5	3	2	4	3	3	4	2
30	1	2	1	4	2	14	2	2	1	1	1	1	2	1	6	4	4	4	4	4	4	3	2	4	4	4	3	1	4	4	4	2	4	63	Fortaleza	1	3	2	3	4	2	5	3	1	5	2	1	3	1
37	1	2	0	5	1	11	3	3	1	1	1	1	2	1	6	4	4	4	4	4	4	4	4	4	4	4	2	2	4	4	4	4	4	68	SãoJosédoRioPreto/SP	1	5	4	4	5	4	5	4	4	5	3	5	5	2
21	2	1	0	3	5	16	6	1	1	1	2	1	1	1	6	4	4	4	4	4	3	4	4	4	4	4	2	2	3	4	4	3	1	62	FortalezaCeará	2	1	4	2	3	2	5	4	3	3	2	3	4	2
33	2	1	0	4	1	17	3	3	1	1	2	1	2	1	5	4	4	4	3	4	4	3	3	4	4	4	4	2	3	4	4	2	4	64	RJ	1	4	5	1	5	2	5	4	4	5	3	3	5	3
16	1	1	0	2	9	15	6	1	1	1	2	1	1	1	7	4	4	4	4	4	4	4	4	4	4	4	2	3	4	4	4	2	1	64	Fortaleza/ce	2	2	1	5	1	5	5	2	3	5	2	4	4	5
30	2	1	0	5	3	17	4	10	1	2	2	2	2	1	7	3	3	4	3	4	3	4	3	4	2	4	4	2	3	2	3	1	4	56	RiodeJaneiro/RJ	1	3	1	1	1	1	5	1	1	5	1	1	1	1
20	2	1	0	2	2	0	6	3	1	1	2	1	2	1	7	4	4	4	4	4	4	4	4	4	1	1	4	1	4	1	4	2	1	55	Fortaleza	2	2	3	4	5	1	5	3	2	5	2	5	3	1
25	1	1	0	3	3	15	4	10	1	1	2	1	1	1	3	4	4	4	4	3	3	4	3	4	4	4	4	2	2	4	4	2	4	63	VieiropolisPB	2	4	3	3	4	1	5	5	3	5	2	3	4	1
19	2	1	0	2	2	15	1	1	1	1	1	1	2	2	3	4	4	3	4	4	3	4	4	4	3	3	2	3	3	4	4	4	4	64	PacatubaCE	2	5	5	1	5	1	5	5	1	5	1	5	5	1
28	2	1	0	5	5	16	4	1	1	1	1	1	2	1	6	4	4	4	4	4	4	4	4	4	4	4	1	2	3	4	4	4	4	66	RiodeJaneiro/RJ	1	3	4	3	3	4	2	3	4	5	3	2	4	1
38	2	2	2	5	5	14	2	10	1	2	1	1	2	2	5	3	3	3	4	3	3	4	3	4	4	4	4	3	3	4	3	2	1	58	Fortaleza/Ceará	1	3	4	4	4	2	3	4	2	5	1	1	3	1
20	2	2	0	3	4	18	1	1	1	1	2	1	1	1	3	4	4	3	4	4	4	4	4	4	4	4	4	2	3	3	4	3	4	66	Goiânia/Goiás	1	3	5	3	5	2	4	5	2	5	2	3	2	2
28	2	1	0	5	1	15	6	1	1	2	1	1	2	1	4	4	4	4	4	4	4	4	3	4	3	3	1	2	4	3	4	2	4	61	Goiânia/Goiás	2	3	4	3	4	2	3	3	2	5	2	1	3	2
35	2	1	0	5	5	14	1	1	1	1	1	1	1	1	4	4	4	4	4	4	4	4	4	4	4	4	4	2	4	4	4	2	4	68	Fortaleza	2	3	4	3	5	4	5	4	1	5	3	3	5	1
28	1	1	0	5	4	15	4	0	0	2	2	2	2	1	7	4	4	4	4	4	4	4	2	4	4	4	2	1	3	4	4	2	4	62	Fortaleza/Ceará	2	2	5	1	5	3	5	5	2	5	1	2	5	1
38	2	2	3	3	5	15	1	1	1	1	2	1	1	1	4	4	4	4	3	4	4	4	3	4	3	4	4	3	1	4	4	2	1	60	RR	2	5	3	3	4	2	5	4	3	4	2	4	5	2
31	1	1	0	3	5	13	3	1	1	2	1	1	2	1	7	4	4	4	4	4	4	4	3	4	4	4	4	1	4	4	3	2	4	65	Fortaleza/CE	2	2	2	5	3	1	4	2	1	4	1	1	3	1
38	2	2	2	5	3	9	1	1	1	1	1	1	2	2	3	4	4	4	4	4	4	4	4	4	4	4	4	2	3	4	4	4	4	69	Joinville/SC	2	3	2	3	3	1	5	4	2	3	2	1	2	1
23	2	1	0	3	5	15	3	3	1	2	2	1	1	1	5	4	4	4	3	3	4	3	3	4	4	4	2	2	3	2	4	2	4	59	Caucaia	2	2	5	1	5	1	5	3	1	5	3	2	2	1
22	2	1	0	3	1	14	3	1	1	1	2	1	2	1	7	4	4	4	4	2	4	4	4	4	4	4	2	1	4	4	4	2	4	63	BeloHorizonteMG	1	3	4	4	4	2	5	2	3	4	2	2	2	2
38	2	1	0	6	1	14	10	10	1	1	1	1	2	2	3	4	4	4	3	3	3	3	3	4	3	3	4	2	3	3	4	2	4	59	RiideJaneiro	1	3	3	2	4	3	5	4	2	3	2	1	3	1
34	2	2	1	7	4	13	7	8	1	1	2	2	1	2	2	4	3	4	4	3	3	3	3	4	4	4	4	2	2	4	4	2	4	61	Sousa/PB	1	5	3	3	3	1	5	3	4	5	3	3	5	2
31	1	2	1	5	2	0	3	3	1	2	1	1	2	1	6	4	4	4	4	4	4	4	4	4	3	4	4	4	1	3	4	3	4	66	SãoGonçalo/RiodeJaneiro	2	4	5	3	5	1	5	4	2	5	2	2	5	1
39	2	2	2	7	3	15	0	10	1	1	2	2	2	1	0	4	4	4	4	4	4	4	4	4	4	4	1	2	4	4	4	4	4	67	Fortaleza/Ceará	1	3	4	2	4	2	5	5	2	5	2	2	5	2
29	2	2	0	5	1	15	4	1	1	1	2	2	2	1	4	4	4	4	3	2	4	4	3	4	3	4	4	1	4	4	4	1	4	61	RioNegro/Paraná	2	2	2	1	3	2	2	1	1	4	2	1	1	1
38	1	1	1	5	3	20	1	3	1	2	1	1	1	1	7	4	4	4	4	3	3	4	4	4	4	4	4	2	3	4	4	4	1	64	Riodejaneiro	1	5	5	5	5	5	5	1	4	5	4	4	5	4
22	2	1	0	3	2	15	10	0	0	2	2	2	2	1	3	4	4	4	4	4	4	4	4	4	3	4	2	1	3	4	4	2	4	63	GOIÂNIA/GOIÁS	1	3	2	2	4	1	2	1	3	5	1	1	3	1
39	2	3	0	5	3	14	3	1	1	1	2	1	2	1	4	4	4	3	4	4	3	4	3	4	4	4	2	2	3	3	4	2	4	61	CaucaiaCe	1	4	4	3	5	4	4	4	3	4	3	3	4	2
36	2	2	0	5	1	15	10	1	1	1	1	1	2	1	5	4	4	4	4	4	4	4	3	4	4	4	4	2	4	4	3	2	4	66	rj	1	4	4	3	4	3	3	3	3	5	3	3	3	3
32	1	1	1	4	1	13	3	3	1	2	2	1	1	1	5	4	4	4	4	4	4	4	1	4	3	4	4	4	3	4	4	4	4	67	Itaitinga	2	1	5	1	5	1	3	5	1	4	2	1	5	1
20	2	1	1	3	4	14	4	0	0	2	2	2	1	2	7	4	4	4	4	4	4	3	1	4	4	4	2	1	4	4	4	2	4	61	Fortaleza/Ce	2	2	2	1	4	2	3	3	2	3	2	2	2	2
24	2	1	0	5	3	11	1	1	1	1	1	1	2	1	2	4	4	3	4	4	4	4	4	4	3	3	4	2	3	2	4	3	4	63	BelavistadeMinas/Mg	2	3	4	4	5	1	5	2	3	5	3	1	3	1
39	2	2	2	5	3	15	5	8	1	1	2	1	1	1	3	4	4	4	3	1	4	3	3	4	4	4	2	2	3	3	4	2	4	58	SãoBentodoSulSC	1	3	5	2	4	1	5	5	3	3	3	3	3	1
24	2	1	0	4	5	14	8	3	1	1	2	1	2	1	7	4	4	4	4	4	4	4	3	4	4	4	3	2	3	4	4	3	4	66	Fortaleza/CE	1	3	5	1	5	3	5	3	2	5	3	3	5	4
25	2	1	0	4	4	45	8	7	1	1	2	2	1	1	2	3	4	4	3	3	4	4	1	4	4	4	4	1	4	4	4	2	4	61	Fortaleza/Ceará	2	2	4	1	2	1	2	2	1	4	1	1	2	2
39	1	2	0	5	1	10	4	4	1	2	1	1	2	1	5	4	4	4	4	4	4	4	3	4	4	4	2	2	3	4	4	3	4	65	Fortaleza/CE	2	4	4	4	5	2	4	5	3	4	4	3	4	3
33	2	2	0	4	1	8	0	4	1	2	2	1	2	2	0	4	4	4	4	3	3	3	4	4	4	4	4	1	3	4	4	4	4	65	Cacaia/ce	1	3	1	3	2	3	4	1	3	3	3	1	4	1
29	1	1	0	4	2	12	10	10	1	2	1	1	2	1	7	4	4	4	4	4	3	4	2	4	4	4	1	2	4	4	4	4	4	64	Caeté/MinasGerais	2	3	5	2	4	1	4	3	3	5	3	3	3	1
23	2	1	0	3	3	14	2	10	1	1	1	1	2	1	5	4	4	4	4	4	4	4	3	4	4	4	2	1	3	4	4	2	4	63	Fortaleza/CE	2	2	2	3	1	3	5	1	3	4	2	4	2	3
27	1	1	1	3	2	20	3	3	1	2	1	1	2	1	5	4	4	4	4	3	4	4	3	4	3	4	2	2	3	3	4	2	4	61	Teresópolis/RJ	2	3	3	3	5	3	5	4	2	4	3	3	4	4
39	1	2	2	2	3	18	4	4	1	2	2	1	1	1	4	4	4	4	4	4	4	4	4	4	4	4	2	3	3	4	4	4	4	68	Fortaleza/Ce	1	2	5	3	5	2	5	5	1	5	1	2	5	1
45	1	1	0	3	2	15	6	6	1	1	2	1	2	1	5	4	4	4	4	4	4	4	4	4	4	4	1	2	4	4	4	3	4	66	DomSilvério/MG	1	5	3	2	3	1	5	2	3	5	3	3	4	1
22	2	1	0	2	0	15	4	1	1	2	1	1	2	2	4	4	4	4	4	4	4	3	3	4	3	3	4	2	4	3	4	2	1	60	Fortaleza/Ceará	2	3	4	2	4	2	3	5	1	5	3	4	3	4
22	1	1	0	3	5	17	5	3	1	1	1	1	2	2	4	4	4	4	4	3	4	4	4	4	4	4	4	2	3	4	4	4	4	68	Caucaia/CE	2	3	4	3	5	1	5	2	1	5	2	1	4	1
27	2	1	0	6	2	16	10	1	1	1	2	1	2	1	5	4	4	4	3	3	3	3	2	4	3	3	1	2	4	3	4	2	4	56	SãoCarlosSP	1	3	3	2	3	1	3	1	2	3	2	3	1	1
27	2	1	0	6	1	17	10	10	1	1	2	1	2	1	3	4	3	4	4	3	4	4	4	4	3	3	2	2	4	3	4	2	4	61	Fortaleza,Ceara	1	5	4	4	4	5	3	4	1	5	5	4	4	1
22	1	1	0	3	4	21	3	0	0	1	2	2	1	1	6	4	4	4	3	4	3	4	3	4	4	4	4	3	2	4	4	2	4	64	Marizópolis/Paraíba	2	3	5	4	2	3	5	5	4	4	3	1	5	1
26	2	1	0	5	3	10	7	10	1	1	1	1	2	2	3	3	4	4	3	4	3	3	3	4	3	3	4	1	3	3	3	4	4	59	JoãoPessoaPB	2	1	2	1	2	3	5	2	3	2	1	1	3	1
36	2	2	2	5	4	16	4	1	1	1	1	1	2	2	5	4	4	4	4	4	4	4	4	4	4	4	2	1	4	4	4	2	4	65	JuazeirodoNorte/CE	1	4	1	2	2	2	5	5	3	5	3	1	4	3
20	2	1	0	2	3	12	10	0	0	2	2	2	2	1	2	4	4	3	3	4	3	4	4	4	2	3	1	4	3	4	4	3	4	61	Fortaleza/Ceará	2	3	4	3	5	1	5	5	1	5	1	1	4	1
41	2	1	0	5	2	3	3	8	1	1	2	1	1	1	5	4	4	4	3	4	3	4	3	4	4	4	4	3	3	4	4	2	1	62	SãoBernardodoCampoSãoPaulo	2	3	3	3	3	3	3	2	2	4	2	2	1	1
29	2	1	0	4	3	13	3	1	1	1	1	1	2	1	5	4	4	4	4	4	3	4	3	4	3	3	4	3	1	3	4	3	4	62	Fortaleza/CE	2	3	5	1	5	1	4	5	2	5	2	1	5	1
21	2	1	0	3	2	10	7	7	1	1	2	1	1	1	7	4	4	4	4	4	4	4	4	4	4	4	4	2	3	4	4	3	4	68	Brasília/DF	2	3	4	3	2	2	4	4	3	5	3	4	2	2
21	1	1	0	3	4	14	6	1	1	2	2	1	2	1	4	4	4	4	4	4	4	4	4	4	3	3	4	4	2	2	4	3	4	65	Pombal/PB	2	1	5	4	5	1	5	5	1	5	1	1	5	1
37	2	2	2	7	4	18	1	1	1	1	1	1	2	2	5	4	4	4	4	4	4	4	4	4	4	4	4	4	1	4	4	3	4	68	Campinas/SP	1	5	3	3	4	4	5	5	1	5	4	5	5	1
23	1	1	0	3	3	20	6	6	1	2	1	1	2	1	4	4	4	4	4	4	4	4	4	3	3	3	4	2	3	3	4	3	2	62	Fortaleza/Ceará	2	4	4	4	5	3	5	5	4	5	3	3	4	1
39	1	1	0	5	3	15	10	4	1	2	2	1	2	1	7	4	4	4	4	4	4	4	1	4	4	4	1	2	3	3	4	1	4	59	RiodeJaneiro,RJ	2	4	5	4	5	2	4	4	2	4	2	2	3	2
45	2	2	0	4	1	14	6	10	1	2	2	2	2	2	2	3	3	4	4	4	3	4	3	4	4	4	4	1	4	4	3	2	4	62	Fortaleza/CE	1	2	4	1	4	2	4	3	1	5	2	1	2	1
25	1	1	0	3	2	14	10	1	1	2	2	1	2	1	4	4	4	4	4	4	3	4	3	4	4	4	4	2	3	4	4	3	4	66	Fortaleza	2	4	2	4	4	1	5	4	5	3	4	5	2	2
26	2	1	0	4	1	9	5	5	1	1	1	1	1	1	7	4	4	4	4	4	4	4	4	4	4	4	4	3	3	4	4	2	4	68	FortalezaCeará	2	2	5	1	5	2	5	3	2	5	2	1	5	1
20	2	1	0	3	1	15	4	1	1	1	2	1	2	1	5	4	4	4	3	3	4	4	3	4	3	3	2	2	3	3	4	2	1	56	Goiânia/GO	2	2	2	3	3	2	1	4	2	4	2	3	1	1
19	2	1	0	3	3	30	4	4	1	2	2	1	2	1	7	4	4	4	4	3	3	4	3	4	2	2	4	2	4	2	4	2	4	59	VilaVelha/ES	2	2	3	2	3	2	4	4	2	4	2	2	3	2
31	1	2	0	4	1	15	4	1	1	1	1	1	2	1	4	4	4	4	4	4	4	4	4	4	4	4	2	3	3	4	4	3	4	67	Caucaia/CE	2	4	5	4	4	4	5	5	4	4	5	2	5	2
65	1	2	2	5	2	13	10	10	1	1	2	1	1	1	4	4	4	4	4	4	4	4	4	4	3	3	3	2	3	3	4	3	4	64	RiodeJaneiro/RJ	1	4	5	1	5	3	5	4	3	5	3	3	5	1
22	2	1	0	4	4	13	10	7	1	1	2	2	2	2	6	4	4	4	4	4	4	4	2	4	4	4	2	2	3	4	4	1	4	62	Fortaleza/CE	2	2	4	2	4	2	3	3	2	3	3	1	4	1
46	2	3	3	2	3	15	4	1	1	1	1	1	2	1	5	4	4	4	4	4	4	4	3	4	4	4	2	2	4	4	4	2	4	65	JoãoPessoaPB	1	2	2	2	2	2	5	2	2	4	2	2	2	2
22	1	1	0	3	2	14	10	1	1	1	2	1	2	1	7	4	4	4	4	4	4	4	3	4	4	4	2	2	2	4	4	4	1	62	Uberana/MG	2	5	5	5	5	4	5	3	4	5	5	5	3	3
17	1	1	0	2	3	13	1	4	1	1	2	1	1	2	4	3	3	4	3	3	3	3	3	4	4	4	3	2	1	3	3	3	4	56	Cachoeiradosíndios/PB	2	2	5	2	5	1	5	4	2	5	3	2	3	2
58	2	3	1	4	1	16	7	7	1	2	1	1	2	2	2	3	3	4	4	4	4	4	4	4	3	4	4	2	1	3	3	2	2	58	juizdeFora	1	4	5	1	5	1	5	5	1	5	1	1	5	1
29	2	1	0	5	2	15	5	5	1	1	1	1	2	1	6	4	4	4	4	4	4	4	3	4	3	3	4	2	3	3	4	2	4	63	RiodeJaneiro	1	5	5	2	5	1	5	4	3	4	2	3	4	2
22	1	1	0	3	11	14	8	8	1	1	1	2	1	1	7	4	4	4	4	4	4	4	3	4	3	4	4	2	3	3	4	2	4	64	BoaVista/RR	1	4	5	3	5	4	5	5	4	5	2	3	3	4
24	2	1	0	3	6	15	10	1	1	1	2	1	2	1	3	4	4	4	3	4	4	4	3	4	4	4	4	2	2	4	4	4	4	66	Fortaleza/ce	1	3	5	1	5	1	4	3	1	5	2	2	5	1
23	2	1	0	4	1	12	4	4	1	2	2	1	2	1	7	3	4	4	3	3	3	3	3	3	4	4	4	2	3	4	3	4	4	61	SãoBentodoSul/Sc	2	4	3	3	3	3	5	4	3	5	4	4	4	3
27	1	1	0	4	1	20	1	1	1	1	1	2	1	1	1	4	4	3	4	3	4	4	4	4	4	4	4	1	3	3	4	4	4	65	RuadoPrincipado,326	1	2	3	3	4	5	5	4	2	4	2	3	3	1
31	2	2	0	4	1	17	10	10	1	1	1	1	2	1	6	4	4	4	4	4	4	3	3	4	4	4	4	2	3	4	4	2	4	65	Riodejaneiro	1	2	3	2	4	2	3	2	2	4	2	1	3	1
33	2	1	0	7	2	16	10	7	1	1	2	1	2	1	4	4	4	4	3	3	4	4	3	4	2	4	1	2	4	2	4	2	4	58	RiodeJaneiro	1	2	4	1	4	1	2	3	5	5	1	1	4	1
33	2	1	0	3	2	14	8	8	1	1	1	1	2	1	2	4	4	4	4	4	4	4	4	4	2	4	2	1	4	4	4	3	4	64	FortalezaCE	1	3	2	4	4	1	4	1	4	5	2	1	1	1
42	2	2	2	5	2	14	2	10	1	1	1	1	2	2	5	4	4	4	4	4	4	4	4	4	4	4	4	2	4	4	4	3	4	69	Fortaleza/Ceará	2	3	5	2	5	2	5	5	2	5	3	4	4	3
50	1	2	1	5	2	16	4	4	1	2	1	1	2	1	3	4	4	4	4	4	4	1	3	4	3	3	2	3	3	3	4	4	4	61	SalvadorBa	1	4	5	4	5	3	5	5	5	5	5	5	5	3
50	1	2	2	5	3	13	3	3	1	2	2	1	2	1	4	4	4	4	4	4	4	4	4	4	4	4	4	2	4	3	4	3	4	68	Fortaleza/ce	2	3	5	2	5	3	4	4	2	4	4	4	4	4
22	2	1	0	3	4	16	9	8	1	1	1	1	1	2	1	4	4	4	4	4	4	4	3	4	3	3	2	2	4	3	4	2	4	62	Goiânia/Goiás	1	3	4	3	5	2	3	4	2	4	2	3	4	2
20	2	1	0	3	4	22	3	1	1	1	1	1	2	1	5	4	4	4	3	3	3	4	2	4	4	4	2	1	4	4	4	2	4	60	Caucaia/CE	2	3	2	3	2	2	2	2	3	3	2	2	2	1
23	2	1	0	3	4	15	4	1	1	2	1	1	2	2	3	4	4	4	4	4	3	4	3	4	3	3	4	2	3	3	4	2	4	62	JoãoPessoa/Paraíba	1	2	3	4	3	1	3	2	3	4	1	1	2	1
38	2	3	0	6	0	14	7	7	1	1	2	1	1	1	5	3	3	3	3	4	3	4	3	4	4	4	4	2	4	4	3	3	4	62	Fortaleza/CE	1	3	3	2	4	1	5	4	3	5	2	3	3	2
26	1	1	0	5	2	17	3	1	1	2	1	1	2	2	5	4	4	4	3	4	3	4	2	4	4	4	4	1	3	4	4	2	4	62	Maracanaú/Ce	2	4	4	3	3	3	4	4	5	4	2	2	5	2
22	2	2	0	3	1	15	3	1	1	1	2	1	2	1	7	4	4	4	4	4	3	4	4	4	4	4	4	1	4	4	4	3	4	67	Inhumas/GO	2	4	2	2	2	2	5	3	4	3	3	3	1	2
36	2	2	0	4	1	16	10	1	1	1	1	1	1	1	5	4	4	3	4	3	3	4	3	4	4	4	2	2	3	4	4	3	4	62	RiodeJaneiro	1	4	2	4	3	3	5	4	1	5	1	2	4	1
23	1	1	0	3	4	17	4	3	1	1	2	1	2	1	3	4	4	4	4	4	4	4	3	4	4	4	4	4	1	4	4	2	4	66	SãoFrancisco/PB	2	3	4	4	4	4	5	5	2	4	3	3	2	3
20	1	1	0	4	3	15	3	3	1	2	2	1	1	1	5	4	4	4	4	4	3	4	3	4	4	4	2	2	3	4	4	3	4	64	Brasília/DF	2	4	5	3	5	2	5	3	3	5	2	2	4	1
32	2	2	0	5	6	14	3	5	1	2	2	1	2	1	5	4	4	4	4	4	4	4	3	4	3	3	4	2	3	3	4	2	1	60	Fortaleza/CE	2	2	3	3	3	3	4	3	2	4	2	2	3	2
20	2	1	0	3	4	14	3	1	1	2	2	1	2	1	5	4	4	4	4	4	4	4	3	4	4	4	4	1	4	3	4	2	4	65	Goiania/Goiás	2	3	2	2	2	1	1	4	2	5	3	1	2	1
35	2	1	0	7	1	11	10	3	1	1	1	1	2	1	7	4	4	4	4	4	4	4	3	4	3	3	3	4	2	3	4	2	4	63	RiodeJaneiro	1	3	5	1	5	4	5	5	4	5	4	5	4	1
30	2	1	0	5	1	21	4	1	1	1	1	1	2	1	7	4	4	4	4	4	4	3	3	4	3	4	4	2	3	4	4	2	4	64	Fortaleza	2	2	5	2	5	2	5	4	1	5	2	2	4	1
22	1	1	0	3	7	20	5	1	1	2	2	1	2	1	2	4	4	4	3	3	4	3	3	4	3	3	4	2	3	3	4	3	3	60	Fortaleza/Ceará	2	3	4	5	4	3	5	3	2	4	3	1	2	1
52	2	4	2	2	2	14	1	1	1	1	1	1	2	2	4	4	4	4	4	4	4	4	4	4	4	4	4	3	3	4	4	4	1	67	Pacatubaceara	2	2	5	2	5	2	5	5	2	5	2	2	5	2
19	2	1	0	3	4	15	8	8	1	1	2	1	2	1	3	4	4	3	4	4	4	4	4	4	4	4	2	2	4	4	3	2	4	64	Sobral/Ceará	1	3	2	5	2	2	3	3	2	3	2	2	2	2
20	2	1	0	3	5	14	1	4	1	2	2	1	2	1	5	4	3	3	3	4	4	4	4	4	4	4	4	3	2	4	4	2	4	64	SãoDomingos/Paraíba	2	2	4	1	4	3	5	5	4	2	2	4	3	2
28	1	2	1	6	2	15	1	1	1	2	2	1	2	2	3	4	4	4	4	4	4	3	3	4	4	4	4	2	3	4	4	2	1	62	Brasilia/DF	1	4	3	3	5	2	3	2	3	4	2	2	3	1
26	2	1	0	5	1	17	10	1	1	1	2	1	1	1	6	4	4	4	4	4	4	4	3	4	3	4	2	2	4	4	4	2	4	64	Fortaleza/CE	1	4	5	3	5	1	4	4	4	5	2	2	4	1
33	2	1	0	4	10	15	10	1	1	2	1	1	2	1	2	4	4	4	3	3	3	4	2	4	4	4	4	1	3	4	4	2	4	61	Fortaleza/Ceará	1	3	4	1	4	1	3	2	2	5	1	1	3	1
21	1	1	0	2	2	12	1	1	1	2	2	1	2	1	4	4	4	4	4	4	3	3	3	4	3	4	3	1	4	2	4	2	4	60	Goiânia/Goiás	2	1	4	3	4	1	3	4	1	5	1	1	3	2
50	2	2	2	5	4	16	4	3	1	1	2	1	1	1	5	4	4	4	4	4	4	4	4	4	4	4	1	2	3	4	4	3	4	65	NatalRN	1	3	4	3	4	1	3	3	3	3	2	2	3	2
30	2	1	0	5	3	15	1	0	0	1	1	1	2	1	5	4	4	4	4	4	4	4	3	4	3	4	1	1	3	3	4	2	4	60	Fortaleza	2	1	2	1	3	1	3	3	2	3	1	1	2	1
57	2	2	2	5	4	24	1	1	1	1	1	1	2	2	3	4	4	4	4	4	4	4	4	4	3	4	4	3	4	4	4	3	4	69	VitoriaES	2	4	5	1	5	1	5	2	4	4	3	3	4	1
37	1	1	0	4	3	14	4	4	1	1	2	1	1	1	3	4	4	4	4	4	4	4	4	4	4	4	1	3	3	3	4	4	4	66	Horizonte/CE	2	4	5	1	5	1	5	5	3	5	3	4	5	4
25	1	1	0	5	5	15	4	3	1	1	1	1	1	1	5	4	4	4	4	2	4	4	4	3	3	3	3	2	2	4	4	4	4	62	Fortaleza	1	5	4	3	5	1	5	2	4	4	2	5	3	3
40	1	2	2	5	10	12	1	2	1	1	1	1	1	1	5	4	4	4	4	4	4	4	4	4	3	3	3	2	3	3	4	4	4	65	Vitória,EspíritoSanto	2	3	2	3	2	2	4	2	3	2	3	3	2	2
38	1	1	0	3	4	12	6	1	1	2	2	1	2	1	7	4	4	4	4	4	4	3	3	4	4	4	2	1	3	3	4	4	4	63	Fortaleza/ce	1	4	5	1	5	4	5	5	1	5	4	1	5	1
22	1	1	0	3	3	15	2	1	1	1	1	1	2	1	4	4	3	3	4	3	3	4	3	4	4	4	2	4	1	4	3	4	4	61	Fortaleza/CE	2	5	4	3	4	4	5	4	4	5	4	2	4	1
34	2	1	0	5	0	10	3	1	1	2	1	2	2	1	3	4	4	4	4	4	4	3	3	3	3	3	4	2	4	3	4	2	4	62	VitóriaES	2	2	4	2	4	3	5	3	2	4	1	2	4	3
30	2	2	0	4	1	13	4	0	0	2	2	2	2	1	2	4	4	4	2	3	3	3	1	4	4	4	4	1	3	3	4	1	4	56	Fortaleza/ce	2	3	3	3	2	3	4	4	2	4	2	2	2	3
38	2	1	1	6	1	19	3	7	1	1	2	1	2	1	4	4	4	4	2	3	3	3	4	4	2	2	4	2	4	2	4	2	4	57	Fortaleza,Ce	1	2	4	2	4	3	3	2	1	4	1	3	5	2
34	1	1	0	4	1	14	4	1	1	1	1	1	1	1	5	4	4	4	4	4	4	4	4	4	4	4	2	2	3	3	4	3	4	65	Fortaleza,Ce	1	2	3	3	3	4	5	4	3	3	4	4	4	1
25	2	1	0	3	3	15	3	1	1	2	1	1	2	1	6	4	3	3	4	4	4	4	4	3	3	3	4	2	3	3	3	2	4	60	Fortaleza/CE	2	3	4	3	4	1	5	4	3	3	4	3	2	3
21	2	1	0	3	2	17	7	1	1	1	2	1	1	1	1	4	4	4	4	4	4	4	4	4	4	4	1	2	4	4	4	3	4	66	Fortaleza/Ceará	1	4	3	3	3	3	3	3	3	3	3	4	3	3
40	2	3	1	4	2	0	7	7	1	1	1	2	2	2	3	4	4	4	4	4	4	4	3	4	4	4	2	3	3	4	3	2	4	64	Ceará	2	5	5	4	5	5	5	5	5	4	5	2	4	3
34	2	3	2	3	2	13	3	1	1	1	1	1	1	1	7	4	4	4	4	4	4	4	4	4	4	4	3	2	3	4	4	4	4	68	Fortaleza/CE	1	5	4	4	5	3	5	5	2	5	4	4	5	5
23	2	1	0	4	4	13	3	1	1	2	1	1	2	1	5	4	4	4	4	4	4	4	4	4	3	3	2	3	3	3	4	4	4	65	Caucaia/Ceará	1	4	5	1	5	4	5	5	1	5	3	1	5	2
26	2	2	0	3	2	12	4	7	1	1	2	1	2	1	4	4	4	4	4	4	4	4	3	4	3	3	4	2	3	4	4	2	4	64	Teresópolis/RJ	1	3	4	2	4	1	3	4	2	5	2	2	3	2
26	1	1	0	3	1	13	10	1	1	2	1	1	2	2	5	4	4	4	4	4	4	4	2	4	2	4	4	1	4	2	4	2	4	61	Maracanaú/CE	1	2	4	3	4	3	5	3	3	4	2	2	3	2
36	1	1	1	5	0	14	10	1	1	1	2	1	2	1	6	4	4	4	4	3	4	4	3	4	4	4	2	2	3	4	4	3	4	64	RiodeJaneiro/RJ	1	3	5	2	5	2	4	4	2	5	1	2	4	1
25	1	1	0	4	3	20	10	1	1	1	1	1	2	2	5	4	3	3	4	3	3	4	3	4	4	4	4	2	3	2	3	2	4	59	Fortaleza/Ceará	1	3	3	3	3	3	5	3	3	3	3	3	3	1
39	2	1	0	5	3	13	8	1	1	1	1	1	2	1	2	4	4	4	4	4	4	4	3	4	3	3	4	1	4	3	4	3	4	64	FortalezaCeará	1	3	4	2	3	2	5	2	3	4	2	2	3	2
38	2	2	2	5	5	19	3	1	1	2	1	1	2	1	4	4	4	4	4	4	4	4	3	4	4	4	1	2	4	4	4	2	4	64	Fortaleza/Ceará	2	2	3	3	3	1	5	2	2	5	1	1	3	1
52	2	2	2	6	5	15	10	4	1	2	2	1	2	1	3	4	4	4	3	3	3	3	2	4	4	4	1	2	3	4	4	2	3	57	BuziosRJ	1	1	2	1	3	1	4	1	3	2	1	1	3	1
26	2	1	0	5	2	12	1	1	1	2	2	1	2	1	5	4	4	4	4	4	4	4	4	4	4	4	4	4	3	4	3	3	4	69	Fortaleza/Ceará	1	4	5	3	5	3	5	4	4	5	3	4	4	3
20	1	1	0	3	2	15	5	5	1	2	2	1	2	1	2	4	4	4	4	4	3	4	4	4	3	3	3	2	3	2	4	4	4	63	Trairi/Ceará	2	4	4	5	4	2	5	4	2	4	3	4	2	4
27	1	1	0	5	2	12	4	1	1	2	2	1	2	1	4	4	4	4	3	4	3	3	3	4	3	3	2	1	2	3	4	2	4	56	Fortaleza/ce	2	4	3	1	4	1	5	5	1	4	1	1	2	1
18	1	1	0	3	4	12	10	1	1	2	2	2	2	1	4	4	4	4	4	4	4	4	3	4	4	4	2	3	3	2	3	2	1	59	SãoJosédoEgito/PE	2	3	4	4	5	2	5	3	3	4	2	2	5	1
23	2	1	1	4	4	12	3	3	1	1	1	1	2	2	5	4	4	4	4	4	3	4	3	4	4	4	3	2	3	3	4	2	4	63	Maracanau	2	3	4	4	4	2	3	4	3	4	2	3	3	2
26	1	1	0	4	3	15	3	4	1	2	1	1	2	1	5	4	4	4	4	4	4	4	4	4	4	4	4	2	3	4	4	4	4	69	Cajazeiras/PB	2	3	5	4	5	3	4	5	3	4	4	5	4	3
24	2	1	0	3	2	15	2	1	1	1	2	1	2	1	2	4	4	4	4	4	4	4	3	4	3	4	1	3	4	2	4	2	4	62	Fortaleza/ce	2	3	3	3	3	2	5	5	3	5	3	2	5	2
24	2	1	0	3	3	20	8	8	1	1	1	1	1	1	2	4	4	4	4	4	4	4	4	4	3	3	2	2	4	3	4	3	4	64	FortalezaCE	2	3	3	2	4	3	4	3	3	4	2	3	3	3
34	2	1	0	4	3	15	2	2	1	2	1	1	2	2	4	4	4	4	4	4	4	4	3	4	3	4	2	1	4	4	4	2	4	63	Fortaleza/CE	2	3	3	1	4	5	4	1	1	2	4	5	1	3
19	2	1	0	3	3	17	7	1	1	1	1	1	2	2	3	4	3	3	4	4	4	4	3	4	3	3	3	2	3	3	3	3	4	60	Goiânia/Goiás	2	3	3	3	3	3	3	2	4	4	3	2	2	2
34	2	1	0	4	3	15	7	7	1	2	2	1	2	1	3	4	4	4	3	3	4	4	3	4	4	4	2	2	4	4	4	2	1	60	RiodeJaneiro	1	3	2	2	2	3	2	2	1	5	2	4	2	2
42	2	2	3	5	6	15	10	10	1	1	1	1	2	1	7	4	4	4	4	4	3	4	4	4	4	2	2	2	4	2	4	2	4	61	FortalezaCeará	1	4	4	2	4	3	5	4	2	4	2	2	4	2
22	1	1	0	3	2	16	10	1	1	1	2	1	2	1	3	4	4	4	4	4	4	4	3	4	4	4	3	2	2	4	4	2	4	64	Fortaleza/Ceará	2	5	4	3	4	1	5	4	2	2	2	3	3	2
21	1	1	0	3	2	28	3	1	1	2	2	1	2	1	3	4	4	3	3	4	4	4	3	4	3	3	2	2	4	3	4	2	4	60	fortaleza/ce	2	5	4	5	5	1	5	5	5	5	4	5	4	3
21	2	1	0	3	3	15	3	3	1	2	2	1	2	1	3	4	4	4	4	4	4	4	4	4	3	3	1	2	4	3	4	3	4	63	Goiânia/GO	1	4	3	2	3	1	5	2	4	3	2	3	3	3
32	1	1	0	5	2	16	4	1	1	1	2	1	1	1	6	4	4	4	4	4	4	4	3	4	3	4	4	2	3	3	4	2	4	64	Fortaleza/CE	2	3	4	4	4	2	4	4	2	5	2	2	4	2
24	1	1	0	4	4	13	6	1	1	2	2	1	2	1	2	4	4	4	4	4	4	4	4	4	4	4	2	2	3	4	4	2	4	65	Iguatuceará	1	3	5	3	5	3	5	5	2	5	1	2	4	1
33	2	1	0	5	1	10	10	1	1	1	2	1	2	1	3	4	4	3	4	4	4	4	3	4	4	4	4	2	4	4	4	2	4	66	Fortaleza/CE	1	4	3	2	4	1	5	4	1	3	2	1	3	2
23	1	2	1	3	2	10	3	10	1	1	1	1	1	1	4	4	4	4	4	4	4	4	3	4	4	4	4	2	3	3	4	2	4	65	fortaleza	1	3	5	3	5	1	3	5	3	5	3	1	3	1
64	1	2	4	4	8	13	1	1	1	2	2	1	2	1	7	4	3	3	4	3	4	4	3	4	3	3	4	2	3	3	3	2	4	59	Birigui/SP	2	2	4	1	4	2	5	4	2	5	2	2	5	1
56	2	2	2	5	4	12	1	1	1	1	2	1	2	1	6	4	4	4	4	4	4	4	4	4	3	4	1	2	3	4	4	4	1	62	Fortaleza/Ce	2	4	5	1	5	2	5	4	2	5	3	1	5	1
47	1	2	3	3	2	13	4	3	1	2	1	1	2	1	4	4	4	4	3	4	4	4	2	4	4	4	2	1	3	4	4	3	4	62	Fortaleza/Ceará	2	3	4	3	3	2	5	4	3	5	3	5	3	4
28	1	1	0	6	2	14	3	7	1	1	2	1	2	2	4	4	3	3	4	4	4	2	2	4	3	3	4	1	2	2	4	1	4	54	Fortaleza/Ceará	2	3	1	2	1	2	4	1	2	1	1	1	1	2
21	1	1	0	2	3	13	10	1	1	1	2	1	2	1	3	4	4	3	3	3	3	3	2	4	3	3	3	1	4	3	4	2	4	56	FortalezaCE	2	2	1	2	2	3	5	3	4	3	2	2	1	3
43	1	2	1	5	3	13	3	1	1	2	1	1	1	1	3	4	4	4	4	4	3	4	3	4	4	4	4	2	3	4	4	2	4	65	Torres/RS	2	4	4	3	4	3	5	4	3	4	3	4	4	4
40	2	3	0	5	0	15	10	4	1	1	2	1	2	1	6	4	4	4	4	4	4	4	4	4	2	2	4	3	3	2	4	1	4	61	RiodeJaneiro/RJ	1	5	5	3	4	3	5	2	3	5	4	3	4	2
19	2	1	0	3	2	14	3	3	1	2	2	1	2	1	7	4	4	4	4	4	4	4	3	4	4	4	2	2	3	4	4	2	1	61	Recife/Pe	2	1	2	3	4	1	5	2	1	5	1	1	2	1
41	2	2	2	6	3	15	10	10	1	1	1	1	2	1	5	4	4	4	4	4	4	4	4	4	3	3	2	2	3	4	3	4	4	64	Juizdefora/MG	2	5	4	2	4	2	5	4	5	4	3	5	5	3
33	2	1	0	4	5	14	4	4	1	2	2	1	2	1	4	4	4	3	4	3	4	3	3	4	4	4	4	2	2	4	4	2	4	62	DiamanteParaiba	2	3	2	3	4	2	4	4	2	5	2	3	3	1
24	2	1	0	3	4	17	3	1	1	2	1	1	1	1	5	4	4	4	4	4	4	4	4	4	4	4	4	2	3	4	4	3	4	68	RiodeJaneiro	2	2	3	2	3	1	4	1	2	5	1	1	3	1
37	2	1	1	4	3	10	4	7	1	1	1	1	2	1	6	4	4	4	4	4	4	4	4	4	4	4	4	3	1	4	4	3	4	67	JuizdeFora,MG	1	4	2	4	2	4	4	4	4	5	5	4	2	4
20	1	1	0	3	3	16	10	3	1	1	1	1	2	2	3	4	4	4	3	2	3	3	2	4	4	4	2	3	2	4	3	2	4	57	Fortaleza/CE	2	2	4	3	3	2	4	4	3	5	3	2	4	2
41	1	2	2	5	3	14	10	1	1	1	1	1	2	1	4	4	4	4	4	4	4	4	4	4	4	4	2	2	3	4	4	2	1	62	SãoJosédePiranhas/Paraíba	2	2	4	2	4	2	5	4	2	4	2	2	4	2
32	1	2	0	4	1	15	3	1	1	1	1	2	2	1	4	4	4	4	3	4	4	4	2	4	4	4	2	3	2	3	4	2	4	61	Carangola/MG	2	2	5	1	5	3	5	5	3	5	2	2	4	2
54	2	2	2	6	3	14	10	10	1	2	2	1	2	2	7	4	4	4	3	3	3	3	2	4	3	3	3	2	3	3	4	2	4	57	Eusébio/Ce	1	3	4	3	4	1	5	2	2	5	2	1	4	1
26	2	1	0	3	3	14	3	1	1	1	2	1	2	1	4	4	4	4	4	4	4	4	3	4	4	4	4	3	3	4	4	2	4	67	Fortaleza/CE	2	2	3	2	3	1	2	3	2	5	2	1	3	1
32	2	2	2	4	4	15	10	10	1	1	1	1	2	1	7	4	4	4	3	4	4	4	4	4	4	4	2	2	3	4	3	2	4	63	CatalãoGoiás	1	2	4	1	5	1	4	3	2	4	3	3	1	3
35	1	2	2	3	4	15	3	1	1	1	2	1	1	1	4	4	4	4	4	4	4	4	3	4	3	3	1	2	4	3	4	2	1	58	BeloHorizonte/MG	1	3	3	3	3	2	4	2	3	4	3	3	5	2
26	1	1	0	2	3	13	3	1	1	1	2	1	2	1	3	3	4	4	4	4	3	2	3	4	4	4	2	2	4	3	4	2	4	60	Fortaleza/Ceará	1	3	3	3	4	1	4	5	2	5	1	1	2	1
24	1	1	0	4	3	15	10	1	1	1	2	1	2	1	6	4	4	4	4	2	3	4	4	4	4	4	2	3	1	2	4	4	1	58	FortalezaCeará	2	1	5	2	5	1	4	4	2	5	2	2	4	2
49	2	2	2	6	3	11	3	1	1	1	1	1	2	1	4	4	4	4	4	4	4	4	4	4	4	4	4	3	3	4	4	4	1	67	Fortaleza/Ce	1	4	5	3	5	4	4	5	3	5	5	5	5	4
20	2	1	0	3	2	14	6	1	1	1	2	1	2	1	2	4	4	4	4	4	4	4	4	4	4	4	1	2	4	4	4	4	4	67	FortalezaCeará	2	4	3	1	4	3	4	4	1	5	2	1	2	1
32	2	1	0	5	0	15	10	10	1	1	1	1	2	2	5	4	4	4	4	4	4	4	4	4	4	4	1	2	4	4	4	4	1	64	RiodeJaneiro/RJ	2	3	2	3	1	2	2	1	2	5	3	2	2	1
32	2	1	0	5	2	10	2	1	1	1	1	1	2	1	4	4	4	4	4	4	1	3	3	4	3	4	1	1	4	1	4	1	4	54	Fortaleza	1	3	4	1	4	1	5	1	1	5	1	2	5	1
26	1	1	0	4	2	15	1	1	1	1	1	1	1	1	3	4	4	4	4	4	3	4	3	4	4	4	2	2	3	4	4	3	4	64	Goiânia/Goiás	1	5	3	4	3	4	4	3	4	3	5	4	2	3
38	1	2	1	5	3	17	3	3	1	2	1	1	2	1	5	4	4	4	4	4	4	4	4	4	4	4	4	2	1	1	4	4	4	64	SãoPaulo	2	2	5	2	5	1	5	5	2	5	2	2	5	2
15	1	1	0	1	1	14	6	6	1	1	1	1	1	1	7	4	4	4	4	4	4	4	4	4	3	4	1	2	1	4	4	4	4	63	Fortaleza,Ceará	2	3	2	1	3	3	3	2	4	3	2	2	1	2
17	1	1	0	3	4	23	3	0	0	2	2	1	2	1	7	4	4	4	3	2	2	3	3	3	4	4	3	1	1	4	3	3	4	55	Sousa/PB	2	4	3	2	5	2	5	2	4	3	2	1	1	1
19	2	1	0	3	2	17	10	10	1	1	1	1	2	1	6	4	4	4	4	4	4	4	3	4	3	4	4	2	3	4	4	3	4	66	Fortaleza/CE	2	4	4	4	5	3	5	4	4	5	3	3	5	2
29	2	2	0	4	1	3	10	0	0	2	2	1	1	1	5	4	3	3	4	4	4	4	1	4	4	4	2	1	4	4	3	1	4	58	Serra/ES	2	2	4	2	5	1	3	4	1	5	1	1	2	1
33	1	1	1	5	5	90	1	1	1	1	1	1	1	1	3	4	4	4	4	4	4	4	4	4	3	4	2	2	4	4	4	4	4	67	SãoBento/MA	2	4	1	4	1	5	5	2	4	5	1	1	4	1
36	1	2	0	7	1	16	10	1	1	1	2	1	1	1	7	4	4	4	4	4	4	3	3	4	3	4	4	2	3	4	4	3	4	65	RiodeJaneiro/RJ	1	3	3	3	4	1	5	4	3	5	3	2	4	2
41	2	2	2	5	4	11	10	10	1	1	2	1	2	1	4	4	4	4	4	4	4	4	3	4	3	4	2	2	3	3	4	2	4	62	Fortaleza/Ceará	1	3	4	1	4	1	3	3	2	5	3	1	5	1
33	2	2	0	5	1	17	1	1	1	1	1	1	2	1	4	4	4	4	4	3	3	4	3	4	3	3	2	1	3	3	4	3	4	59	SãoPaulo/SP	2	2	4	1	4	1	3	1	4	2	2	2	2	1
27	2	1	0	5	2	12	10	0	0	2	1	2	2	2	5	4	4	4	4	3	3	4	1	4	4	4	2	1	4	3	4	1	4	58	Fortaleza,Ceará	1	3	4	2	4	1	5	3	2	5	2	2	3	1
35	2	2	0	4	3	15	3	1	1	2	2	2	2	1	3	4	4	4	3	2	2	3	2	4	4	4	4	2	2	4	4	2	3	57	Caucaia/CE	1	2	4	1	3	1	5	5	1	5	3	2	2	1
22	2	1	0	3	2	10	6	1	1	1	2	1	2	1	7	4	4	3	4	4	4	4	4	4	2	2	3	1	3	2	4	3	4	59	BeloHorizonte	1	4	3	3	3	2	3	3	2	4	4	3	3	4
21	2	1	0	2	3	15	4	4	1	2	2	1	2	1	7	4	4	4	4	4	4	4	4	4	3	3	1	2	4	3	3	3	4	62	Cajazeiras/PB	2	3	4	3	4	1	5	5	3	5	3	3	4	1
42	1	2	2	4	3	17	3	1	1	2	2	1	2	1	7	4	4	4	4	4	4	4	3	4	4	4	4	2	4	4	4	2	4	67	Fortaleza/Ceará	1	3	5	1	5	2	5	5	3	5	3	3	2	3
12	1	1	0	1	3	14	5	1	1	1	2	1	2	1	3	4	3	4	4	4	4	4	3	4	3	3	3	1	3	3	4	2	3	59	Sbs/sc	2	2	3	1	3	1	1	3	2	3	2	2	2	2
17	3	1	0	3	7	14	1	0	0	2	2	2	2	1	3	4	4	4	3	4	3	3	2	4	3	4	2	1	4	3	4	1	4	57	Fortaleza/Ceará	2	3	1	2	1	1	3	2	1	2	2	1	1	1
22	1	2	0	3	1	13	3	10	1	2	2	1	2	1	5	4	4	4	3	4	4	4	3	4	4	4	2	3	3	4	4	3	4	65	Fortaleza/Ceará	2	4	5	3	5	2	3	5	2	5	3	2	5	3
19	1	1	0	3	3	15	6	3	1	2	1	1	2	1	5	4	4	4	2	3	3	3	3	3	4	4	4	1	4	4	4	4	4	62	Fortaleza	1	5	4	1	5	1	5	5	1	5	1	1	1	1
22	2	1	0	3	3	18	3	1	1	2	1	1	2	1	3	3	3	3	4	3	3	3	4	3	4	4	2	1	2	4	3	4	4	57	RiodeJaneiro/RJ	1	3	4	2	5	1	4	3	2	5	2	2	2	2
68	2	2	4	4	1	24	1	1	1	1	1	2	2	2	2	4	4	4	3	3	3	3	2	4	3	4	4	2	2	3	4	1	4	57	BebedouroSP	2	3	4	1	4	2	5	3	1	5	1	1	4	1
34	2	1	0	5	0	11	10	10	1	1	2	1	2	1	4	4	4	4	4	4	4	4	4	4	3	4	2	2	4	3	4	3	4	65	Fortaleza/Ceará	1	4	4	3	5	4	5	5	4	5	4	3	5	4
29	1	2	0	4	1	11	2	2	1	2	2	1	2	1	5	4	4	4	4	3	4	4	3	4	4	4	4	3	1	4	4	2	1	61	Uberaba	2	3	5	3	5	2	5	5	1	5	1	2	5	1
57	1	2	0	3	1	15	1	1	1	1	2	1	1	1	3	4	4	4	4	4	4	4	3	4	2	4	2	2	4	2	4	4	4	63	Santos/SP	1	5	5	3	5	3	5	5	5	5	3	2	5	2
21	1	1	0	3	3	15	3	3	1	1	1	1	1	1	6	3	3	3	3	3	3	3	3	4	3	4	4	2	3	3	3	2	4	56	Fortaleza/CE	2	3	3	3	3	2	2	3	2	4	2	1	4	1
25	1	1	0	3	0	14	3	1	1	2	2	1	2	1	7	4	4	4	4	4	4	4	4	4	4	4	4	2	3	3	4	4	4	68	CRATEÚS/CEARÁ	1	3	4	3	4	1	5	5	2	5	3	3	5	1
34	2	3	0	7	1	12	3	3	1	2	1	1	2	2	5	4	4	3	4	4	4	4	3	4	2	4	3	2	3	3	4	3	4	62	Ceará/Fortaleza	1	3	5	1	4	2	5	3	1	4	3	1	4	1
20	1	1	0	3	2	18	2	1	1	1	1	1	1	1	6	4	4	4	4	4	4	4	4	4	3	3	1	2	4	3	4	2	4	62	Fortaleza/CE	2	3	3	4	4	3	5	4	4	5	3	3	3	2
22	2	1	0	3	3	14	2	1	1	2	1	1	2	1	6	4	4	4	4	4	4	4	3	4	4	4	2	2	4	3	4	2	4	64	RioNegrinho/SC	1	2	3	2	3	2	4	3	2	3	2	2	3	2
29	1	1	0	4	2	13	3	7	1	1	2	1	1	1	3	4	4	4	3	4	4	3	3	4	4	4	3	3	1	4	4	2	4	62	Mesquita,RJ	1	3	5	3	5	5	5	4	3	5	3	4	4	3
37	1	2	0	6	1	15	3	1	1	2	2	2	2	1	3	4	4	4	4	4	4	4	3	4	3	3	1	1	4	3	4	2	4	60	Maracanaú/CE	1	3	3	3	2	3	2	3	2	3	2	2	2	2
50	1	2	1	4	2	10	1	4	1	2	2	1	2	1	5	4	4	4	4	4	4	4	3	4	4	4	4	3	3	3	4	2	4	66	SãoJosédosCampos/SP	1	3	4	3	5	2	5	3	4	5	4	4	4	2
36	2	1	0	5	0	14	3	8	1	1	2	1	2	1	5	4	4	4	4	4	4	4	3	4	3	3	2	2	3	3	4	3	4	62	Fortaleza/CE	1	4	3	3	3	3	4	4	3	5	4	3	4	2
23	2	1	0	5	3	10	6	10	1	2	2	1	2	1	7	4	4	4	4	4	4	4	4	4	3	4	3	3	4	4	4	2	4	67	SãoPaulo	1	2	5	3	5	2	5	3	2	4	2	2	4	1
46	2	1	0	4	1	12	4	3	1	1	1	1	2	1	6	4	4	4	3	3	3	3	3	4	4	4	1	1	4	4	4	2	1	56	RiodeJaneiroRJ	2	2	4	1	4	1	3	4	1	5	1	2	4	1
33	1	2	0	5	2	15	10	1	1	1	2	1	2	1	4	4	4	4	4	4	4	4	3	4	3	4	4	1	4	3	4	2	4	64	RiodeJaneiro/RJ	1	3	2	4	1	2	4	1	3	4	2	2	2	2
60	1	2	2	6	1	10	10	4	1	2	2	1	2	2	7	4	4	4	4	3	3	4	2	4	3	3	2	2	4	3	4	2	4	59	Riodejaneiro	1	3	5	2	5	1	5	5	2	5	2	1	3	1
20	2	1	0	3	5	14	3	1	1	1	2	1	2	1	7	4	4	4	4	4	4	3	3	4	3	3	2	4	3	3	4	2	4	62	Pombal/PB	2	3	4	3	5	2	5	3	4	4	3	1	4	3
35	2	2	1	5	4	15	3	1	1	1	1	1	2	1	5	4	4	4	4	4	4	4	3	4	3	3	2	2	4	4	4	3	4	64	Fortaleza	1	4	3	4	4	1	5	4	1	5	1	1	3	1
40	2	1	0	5	1	15	10	3	1	1	1	1	2	1	6	4	4	4	4	4	4	4	3	4	4	4	1	2	4	4	4	2	4	64	FortalezaCeará	1	5	3	1	3	3	4	1	2	4	5	5	2	1
19	1	1	0	3	3	15	3	4	1	2	2	1	2	1	6	4	4	4	4	4	4	4	4	4	4	4	1	1	4	4	4	4	4	66	Morrinhos/GO	2	5	4	5	4	1	5	5	1	5	5	1	3	1
52	1	3	1	5	1	23	9	10	1	2	2	1	2	1	4	4	4	4	4	4	4	4	4	4	4	4	4	3	4	3	4	2	4	68	Fortaleza/Ce	1	3	3	3	4	1	4	3	3	5	2	3	2	2
41	1	1	0	5	1	30	4	4	1	2	1	2	2	1	3	4	4	4	3	3	3	3	2	4	4	4	4	2	2	4	4	1	4	59	Fortaleza/CE	1	2	4	1	4	1	5	2	2	5	1	1	2	1
36	1	3	0	3	2	21	10	5	1	1	1	1	1	1	4	4	4	4	4	4	4	4	4	4	3	4	2	2	4	3	4	2	4	64	SãoPaulo/Sp	1	3	4	3	4	2	1	2	3	2	4	4	3	2
36	1	3	0	3	1	14	5	5	1	1	1	1	1	1	4	4	4	4	3	4	4	4	3	4	3	4	2	3	3	3	4	2	4	62	SãoPaulo/SP	1	2	4	3	5	2	5	4	3	5	2	1	5	2
29	1	1	0	5	4	15	5	5	1	2	1	1	2	1	5	4	4	4	4	4	4	4	3	4	3	2	2	3	4	3	4	2	1	59	Fortaleza/CE	1	5	5	4	5	4	5	5	4	5	5	4	4	3
37	2	2	0	4	1	17	10	10	1	1	1	1	1	1	4	4	4	4	4	4	4	4	4	4	4	4	2	2	4	3	4	3	4	66	SãoJosédoRioPreto/SP	1	4	5	3	5	3	5	4	3	5	2	2	4	1
34	1	1	0	4	5	7	1	1	1	1	2	1	1	1	6	4	4	4	3	4	3	4	3	4	3	3	2	1	4	3	4	2	4	59	Fortaleza/Ceara	1	2	5	1	4	1	4	3	1	3	1	1	3	1
49	2	2	2	7	3	14	1	1	1	1	1	1	2	2	3	4	4	4	4	4	4	4	4	4	4	4	2	1	4	4	4	4	4	67	Fortaleza/ce	1	2	3	3	2	2	3	3	4	5	1	2	4	1
39	2	2	2	2	4	12	10	1	1	2	1	1	2	2	5	4	4	4	4	3	4	3	4	4	4	4	4	2	4	4	4	2	4	66	Fortaleza/ceará	2	4	5	1	5	3	5	5	1	5	5	1	5	3
47	1	2	0	5	1	10	3	3	1	2	2	1	2	1	7	4	4	4	3	3	3	3	3	4	3	3	2	2	3	3	4	2	4	57	Fortaleza,Ceará	1	3	5	2	5	1	4	5	2	5	2	2	3	1
19	1	1	0	3	2	14	4	0	0	2	2	2	2	1	3	4	4	4	3	3	3	3	2	4	3	4	2	4	3	2	4	1	3	56	Pombal	2	1	5	4	5	1	4	5	2	5	1	1	4	1
43	1	3	1	6	2	21	2	1	1	1	1	1	2	1	4	4	3	4	3	3	2	3	2	4	3	3	3	3	2	3	4	1	4	54	Fortaleza/Ceará	2	1	4	1	3	2	4	5	2	4	2	2	5	1
25	2	1	0	5	3	14	1	1	1	1	2	1	2	1	4	4	4	4	4	4	4	4	3	4	4	4	2	2	3	4	4	2	1	61	Fortaleza/CE	1	3	5	2	4	1	4	3	2	5	1	1	4	1
57	2	1	0	7	1	21	10	10	1	1	2	1	1	1	3	4	4	4	4	4	4	4	4	4	4	4	3	3	3	4	4	4	4	69	RiodeJaneiro/RJ	1	3	5	1	5	3	5	5	1	5	1	2	4	1
21	1	1	0	3	1	15	3	1	1	1	2	1	2	1	5	4	4	4	4	4	3	4	2	4	3	3	1	2	4	3	4	2	4	59	Goiânia/Goiás	2	4	3	4	2	2	5	3	3	1	3	4	2	3
25	2	1	0	5	3	11	2	1	1	1	1	1	2	1	5	4	4	4	4	4	4	4	3	4	4	4	2	3	3	4	4	4	4	67	Fortaleza/ce	2	2	5	1	5	1	5	5	1	5	2	3	4	1
34	2	1	0	5	0	0	2	1	1	2	1	1	2	1	6	4	4	4	4	4	4	4	3	4	4	4	4	2	4	4	4	2	4	67	Vitória/ES	1	4	3	3	4	3	5	4	2	4	3	3	3	3
33	2	2	1	2	3	13	3	1	1	1	1	1	2	2	3	4	3	4	4	4	4	4	3	4	4	4	4	1	3	3	4	2	1	60	Riodejaneiro/RJ	2	2	2	3	2	2	4	2	1	5	2	2	2	2
32	2	1	0	6	0	15	3	7	1	1	2	1	2	1	5	4	4	4	4	4	4	4	3	3	4	4	4	2	3	4	4	2	4	65	RiodeJaneiro	1	2	5	4	5	1	3	4	3	5	3	1	2	1
19	2	1	0	3	1	15	6	1	1	1	2	1	1	1	3	4	4	4	4	3	4	4	3	4	4	4	4	1	4	3	4	2	4	64	Goiânia	1	2	2	1	2	1	5	4	1	2	2	1	1	1
32	2	1	0	4	4	13	1	1	1	1	2	1	2	2	4	4	4	4	4	4	4	4	3	4	3	4	2	1	4	3	4	2	4	62	BeloHorizonte/MG	1	3	4	3	3	1	4	4	3	3	3	3	2	5
28	2	1	0	5	2	12	1	1	1	1	1	1	2	1	4	4	4	4	4	4	3	4	3	4	4	4	2	2	3	3	4	2	3	61	Goiânia/GO	1	2	5	2	5	2	5	4	2	5	2	3	5	3
49	2	1	0	5	3	13	9	4	1	2	2	1	2	1	4	4	4	4	4	4	4	4	4	4	4	4	2	2	3	4	3	2	1	61	Fortaleza/Ceará	2	3	5	2	4	1	5	4	2	4	2	2	4	1
35	1	2	1	5	3	16	2	2	1	2	1	1	2	1	6	4	4	4	4	4	4	4	3	4	4	4	1	3	4	3	4	2	4	64	Fortaleza/CE	1	5	5	3	5	5	5	5	3	5	2	3	4	1
27	1	2	1	4	3	14	10	10	1	1	2	1	1	1	4	4	4	4	3	3	3	3	2	4	3	3	3	1	3	3	4	3	4	57	Fortaleza/CE	2	2	3	2	2	2	5	4	2	3	2	2	1	2
17	1	1	0	2	4	15	5	8	1	1	2	1	1	1	7	3	4	3	3	3	3	3	3	4	3	3	4	1	3	3	4	3	4	57	CachoeiradosÍndiosParaíba	2	2	5	1	4	2	4	5	2	4	2	2	5	2
30	2	1	0	5	3	19	10	10	1	1	1	1	1	2	7	4	4	4	4	4	3	4	3	4	4	3	1	3	4	3	4	2	1	59	RiodeJaneiro	1	3	5	1	5	4	5	4	1	3	2	2	5	1
34	1	2	1	4	2	16	1	1	1	2	2	1	2	1	4	4	4	3	3	3	3	4	3	4	3	4	3	2	4	3	4	4	4	62	Fortaleza/Ce	2	3	4	1	4	3	5	3	1	5	2	1	3	1
22	2	1	0	4	4	12	10	1	1	2	2	1	2	1	5	4	4	4	4	4	4	4	4	4	4	4	2	2	4	4	4	4	4	68	Goiânia/GO	1	4	4	3	4	3	5	5	4	5	3	3	5	3
32	2	2	1	5	2	21	4	10	1	2	2	2	2	2	1	3	4	4	4	4	4	3	2	3	3	4	2	2	3	3	4	2	4	58	Catalão/Goiás	2	3	4	4	5	3	3	3	4	4	3	3	2	4
37	1	2	0	5	1	11	4	4	1	1	1	1	2	1	4	4	4	4	4	4	4	4	4	4	4	4	2	2	3	4	4	2	4	65	FORTALEZA/CEARA	1	3	5	3	5	1	5	5	1	5	2	3	3	3
20	2	1	0	3	2	10	3	1	1	1	2	1	1	1	7	4	4	3	3	4	3	3	3	4	4	4	1	1	3	4	4	1	1	54	Goiânia/GO	2	2	5	4	3	1	3	3	3	3	3	4	4	3
53	2	3	3	5	2	15	1	1	1	1	2	1	2	1	5	4	4	4	4	4	4	4	4	4	4	4	2	3	3	4	4	4	4	68	SãoPauloSP	2	4	5	1	5	2	5	2	3	5	4	4	5	1
47	1	1	0	4	3	17	6	6	1	1	1	1	2	1	1	4	4	4	3	4	3	4	4	4	3	3	4	2	3	3	4	4	4	64	Fortaleza/ce	1	4	3	4	3	3	5	4	3	5	2	3	3	3
47	2	2	3	3	6	15	3	1	1	2	1	2	2	1	2	4	4	4	4	4	4	4	3	4	3	4	2	2	4	3	4	2	1	60	AparecidadeGoiânia/Goiás	1	1	4	1	4	1	5	5	1	5	2	1	5	4
38	2	2	0	6	1	11	6	10	1	2	2	1	2	1	4	4	4	4	4	4	4	4	3	4	4	4	4	1	4	4	4	2	4	66	SãoPaulo/SP	2	2	1	4	1	3	4	1	2	4	3	4	1	3
31	2	2	0	6	1	13	1	1	1	1	1	1	2	1	3	4	4	4	4	4	4	4	4	4	4	4	2	2	4	4	4	3	4	67	Caucaia/CE	1	4	4	3	4	2	4	3	2	2	3	1	1	1
57	1	2	3	5	2	25	4	4	1	2	1	1	1	1	3	4	4	4	4	4	4	4	4	4	3	3	2	2	3	3	3	3	4	62	Maracanaú/Ceará	1	2	5	1	5	2	5	4	1	5	2	1	5	1
36	2	2	1	5	4	15	8	1	1	2	1	2	2	1	2	4	4	4	4	4	4	4	3	4	4	4	4	2	2	4	4	2	4	65	Cajazeiras/PB	2	3	4	2	4	3	4	5	4	5	3	4	5	2
24	2	2	0	3	4	15	4	10	1	2	2	1	2	1	4	4	4	4	4	4	3	4	3	4	4	2	1	2	4	4	4	2	4	61	Fortaleza/Ce	2	2	2	4	2	3	2	2	3	5	2	2	3	3
21	2	2	0	3	4	7	1	8	1	1	2	1	2	2	5	3	3	3	4	4	3	3	3	3	3	3	3	3	2	3	3	3	3	55	Fortaleza/ceará	2	3	2	3	5	3	2	2	3	3	2	3	2	1
31	2	1	0	5	3	16	4	1	1	1	1	1	2	1	5	4	4	4	4	4	4	4	4	4	4	4	4	2	4	4	4	4	4	70	RiodeJaneiro/RJ	2	4	4	2	4	3	3	2	4	4	4	4	2	2
20	2	1	0	4	5	21	4	1	1	1	2	1	2	1	3	4	4	4	4	3	4	4	3	4	3	4	4	2	2	3	4	3	4	63	MinasGerais	2	5	5	1	5	3	5	4	1	5	3	5	3	3
30	2	1	0	4	2	14	2	1	1	2	1	1	2	2	3	4	4	4	4	4	4	4	2	4	4	4	4	2	3	4	4	1	4	64	Fortaleza/CE	1	3	5	1	4	1	4	2	1	5	1	1	4	1
18	1	1	0	2	2	14	3	1	1	2	1	1	2	1	7	4	4	4	4	4	4	4	4	4	4	4	3	3	3	4	4	4	1	66	Fortaleza/Ceará	2	3	1	4	5	2	5	5	1	5	4	5	2	1
46	2	4	2	6	1	10	3	1	1	1	1	1	2	1	7	4	4	4	4	4	4	4	1	4	4	4	4	4	1	4	4	1	4	63	Fortaleza/CE	1	4	2	1	5	1	5	5	1	5	1	1	5	1
47	2	2	2	5	3	15	9	4	1	2	2	1	2	1	3	4	4	4	4	4	3	4	3	4	3	3	4	2	3	3	4	3	4	63	SãoBentodoSul	1	3	4	1	4	2	5	4	3	3	3	2	3	4
52	1	2	2	5	4	15	3	1	1	1	2	1	2	1	4	4	4	4	3	3	3	3	3	4	4	4	2	1	3	4	4	2	1	56	Fortalezaceará	1	2	3	1	4	4	4	1	3	3	3	4	2	2
23	2	1	0	4	5	12	4	1	1	1	2	1	2	1	5	4	4	4	4	3	3	4	4	4	4	4	4	2	3	4	4	4	1	64	SãoJoãoNepomuceno/MG	2	3	5	3	5	3	5	5	3	5	3	3	5	3
29	2	2	1	3	2	12	3	1	1	1	1	1	2	2	5	4	4	4	4	4	4	4	4	4	4	4	4	2	3	4	4	3	4	68	Fortaleza	2	5	5	4	5	4	5	3	3	3	4	4	4	3
35	1	3	2	5	1	16	4	5	1	1	2	1	2	1	5	4	3	3	3	3	4	3	4	4	4	4	2	1	4	4	4	3	4	61	Goianesia/GO	1	2	3	3	4	3	5	3	2	5	3	1	3	1
25	1	1	0	4	4	15	1	4	1	2	2	1	1	1	5	3	3	4	4	3	3	3	3	3	4	4	2	1	1	4	3	4	4	56	Caucaia	2	2	1	1	2	1	2	2	1	5	1	1	2	1
38	2	1	0	4	2	13	4	1	1	1	1	1	2	1	3	4	4	4	4	4	4	4	4	4	4	4	2	2	3	4	4	4	4	67	PadreFrota148	2	4	4	3	5	3	5	4	3	5	4	4	5	3
31	2	1	0	5	3	12	4	1	1	1	2	1	2	2	4	4	4	4	4	4	4	4	4	4	3	3	3	3	3	3	4	4	4	66	Fortaleza	1	3	5	3	5	1	5	5	3	5	4	5	5	4
35	1	2	0	6	3	14	3	4	1	2	2	1	2	2	7	4	4	4	4	4	4	3	3	4	4	4	4	3	4	4	4	2	4	67	GoiâniaGO	1	3	4	2	2	3	5	4	3	5	3	4	5	3
42	2	3	1	4	2	14	4	4	1	2	2	2	2	1	3	4	4	4	3	4	3	3	3	4	4	4	4	2	3	4	4	1	4	62	FortalezaCeará	1	2	4	2	4	1	5	4	1	5	1	1	4	1
19	2	1	0	3	3	15	3	10	1	2	2	1	2	1	7	4	4	4	4	4	4	4	4	4	4	4	3	2	4	4	4	3	4	68	Fortaleza,CE	2	4	3	1	4	3	4	5	1	5	3	2	3	1
41	1	1	1	5	4	14	4	10	1	2	2	2	2	1	4	4	4	4	4	4	4	4	4	4	4	4	4	2	3	4	4	4	4	69	FortalezaCeara	2	4	5	4	5	4	5	5	5	5	4	5	4	3
37	1	1	2	4	2	13	1	4	1	2	1	1	2	1	7	4	4	4	4	4	4	4	4	4	4	4	4	4	1	1	4	4	4	66	Fortalezace	1	1	5	1	5	1	5	5	1	5	1	1	5	1
26	1	1	0	4	4	14	1	1	1	1	1	1	2	1	6	4	4	4	4	4	4	4	4	4	3	3	2	2	3	3	4	2	4	62	Fortaleza/ce	2	4	4	4	4	2	4	4	2	4	3	4	4	3
29	2	2	0	4	2	16	3	1	1	2	1	1	2	1	5	4	4	4	4	4	4	3	4	4	3	4	2	2	3	3	4	3	4	63	RiodeJaneiro/RJ	1	2	5	2	5	1	5	5	1	5	2	3	4	1
30	1	2	0	5	1	13	4	1	1	1	1	1	2	1	5	4	4	4	3	3	3	4	3	4	4	4	4	4	1	4	4	4	4	65	Caucaia/Ceará	2	1	5	1	5	4	5	4	2	5	1	1	5	1
34	1	1	0	7	3	15	4	4	1	1	2	1	2	1	4	4	4	4	4	4	3	4	3	4	3	3	4	1	4	3	4	4	4	64	CampinaGrande/Paraíba	1	1	2	4	3	1	5	5	4	3	1	1	1	1
27	2	1	1	4	1	10	10	1	1	1	2	1	1	1	3	4	4	3	4	4	3	3	3	4	2	2	2	1	4	2	4	3	4	56	Fortaleza/ceará	2	1	2	1	3	1	1	1	1	1	1	2	1	1
53	2	4	2	6	2	16	10	10	1	1	1	2	2	2	2	4	4	4	4	4	4	4	3	4	3	4	4	2	3	4	4	2	4	65	Fortaleza,Ceará	1	4	4	2	5	1	5	3	3	5	3	4	4	2
28	1	1	0	3	1	15	7	3	1	2	2	1	2	1	3	3	4	3	3	3	4	3	3	3	3	3	3	2	3	3	3	2	3	54	FortalezaCE	2	2	3	2	4	1	5	2	2	2	1	1	2	1
50	2	2	3	6	4	14	7	7	1	1	2	1	2	2	2	4	4	4	4	4	4	3	3	4	2	4	2	3	4	2	4	2	4	61	Fortaleza/CE	1	4	4	2	5	3	4	5	3	5	3	2	4	1
37	1	2	0	6	2	14	3	1	1	1	2	1	2	1	5	4	4	4	4	4	4	4	3	4	4	4	2	3	3	2	4	3	4	64	VilaVelha/ES	1	3	3	2	3	1	5	2	2	5	3	3	5	1
27	2	2	0	5	2	15	3	3	1	1	1	1	1	1	5	4	4	4	4	4	4	4	4	4	4	4	1	1	4	4	4	4	4	66	CampinaGrande/Paraíba	1	5	3	3	3	5	3	2	4	4	5	5	3	3
24	1	1	0	4	3	15	3	1	1	1	1	1	1	1	7	4	4	4	4	4	4	3	3	4	4	4	2	2	1	4	4	2	4	61	Rjriodejaneiro	2	4	4	3	5	1	5	5	1	5	1	1	5	1
34	2	2	2	6	3	13	7	7	1	1	1	1	2	1	4	4	4	4	4	4	4	4	4	4	3	3	3	2	3	3	4	2	4	63	Fortaleza	1	3	4	1	4	1	3	3	2	5	2	2	2	1
46	1	2	2	5	4	9	6	1	1	1	2	1	2	1	5	4	4	4	4	4	4	4	3	4	3	3	3	3	2	4	4	2	4	63	FORTALEZACeará	1	3	5	2	5	2	5	5	1	5	2	2	5	1
21	2	1	0	3	2	20	10	8	1	1	2	1	2	2	3	4	4	4	4	4	4	4	1	4	3	4	4	4	3	1	4	4	4	64	Fortaleza/Ce	2	2	5	2	5	1	1	3	2	4	2	1	4	1
23	2	1	0	3	3	16	6	1	1	1	2	1	1	1	3	4	4	3	4	4	3	3	3	4	4	4	4	4	2	4	4	3	4	65	Fortaleza/Ceará	1	3	5	2	5	3	5	5	3	5	4	3	4	3
40	2	2	2	4	3	16	1	1	1	1	1	1	2	2	4	4	4	4	4	4	4	4	4	4	4	4	4	2	4	4	4	3	1	66	Fortaleza/Ceará	1	3	4	1	5	3	5	3	2	5	3	3	2	3
24	1	1	0	3	4	12	1	1	1	2	2	1	2	1	4	4	4	4	4	4	4	4	4	4	3	3	4	3	3	3	4	3	4	66	SousaPB	2	5	5	5	5	3	4	5	5	5	5	3	4	3
45	2	2	1	6	2	17	5	1	1	1	1	1	2	2	5	4	4	4	3	4	3	3	3	4	4	3	1	1	4	3	4	2	4	58	RiodeJaneiro/RJ	1	3	5	3	5	4	5	5	3	5	3	3	4	3
54	2	1	0	6	0	11	10	1	1	1	2	1	2	1	5	4	4	4	3	3	4	4	3	4	4	4	2	2	3	4	4	3	4	63	Riodejaneiro	1	4	5	1	5	2	5	3	3	5	4	4	5	3
44	2	2	1	5	3	11	3	1	1	1	2	1	1	1	7	4	4	4	3	3	3	3	2	4	4	4	1	1	4	4	4	1	4	57	Fortaleza	1	1	1	5	1	1	4	1	1	5	1	1	1	1
32	1	2	1	5	4	13	4	4	1	1	1	1	2	1	6	4	4	4	4	4	4	4	3	4	2	4	1	3	4	3	4	2	4	62	Fortaleza/Ceará	1	2	4	4	5	2	5	5	3	5	3	1	3	1
43	2	3	2	6	2	16	4	10	1	1	1	1	2	1	5	4	4	4	4	3	3	3	3	4	4	4	3	2	2	4	4	2	4	61	RiodeJaneiro/RJ	1	3	4	3	4	1	5	2	2	4	2	2	3	2
29	2	2	1	4	2	11	10	1	1	2	2	1	2	1	3	4	4	3	3	4	3	3	2	4	4	4	2	1	3	4	4	2	4	58	Contagem/MinasGerais	1	3	2	3	3	3	4	2	2	3	2	2	2	3
23	2	1	0	4	6	15	10	10	1	1	2	1	2	2	3	4	4	4	4	4	4	4	4	4	3	3	4	1	3	1	4	2	4	61	EuibiaraParaíba	2	3	3	3	3	3	4	4	2	4	2	4	3	3
34	1	2	0	4	1	16	5	5	1	1	2	1	1	1	3	4	4	4	4	3	4	3	3	4	3	4	4	3	3	3	4	2	4	63	SãoPaulo/SP	1	2	4	4	4	4	5	1	1	5	2	3	5	2
26	1	1	0	5	5	15	3	3	1	2	2	1	2	1	4	4	4	4	4	4	4	4	3	4	3	4	4	3	3	4	4	3	1	64	RiodeJaneiro/RJ	1	2	5	2	5	1	5	3	1	5	2	2	2	1
27	2	1	0	6	3	10	4	1	1	1	2	1	2	1	3	4	4	3	4	4	4	4	4	4	4	4	3	2	3	3	4	4	4	66	RibeirãoPreto/SP	1	3	4	2	4	2	5	4	2	5	3	3	5	1
28	2	1	0	3	0	12	9	3	1	1	2	1	2	1	2	3	3	3	3	3	3	3	3	4	4	4	4	4	3	3	3	2	4	59	Caucaia/Ceará	1	3	5	2	5	2	3	5	1	5	1	1	5	3
26	2	1	0	5	4	16	4	1	1	1	1	2	1	1	5	4	4	4	3	4	4	3	3	4	2	4	4	1	4	2	4	2	1	57	Ceará	1	2	3	3	3	3	4	3	2	3	2	2	4	2
27	2	1	0	6	0	14	10	10	1	1	2	1	1	1	4	4	4	3	4	3	4	4	3	4	3	3	3	2	3	3	4	2	4	60	Hamburgo,Alemanha	1	3	4	2	4	3	4	4	3	5	3	2	4	1
31	2	3	2	2	3	0	10	10	1	1	2	1	2	1	5	4	4	4	3	3	2	4	3	4	4	4	2	2	3	1	4	2	4	57	Pacatuba	2	3	5	2	5	2	5	5	4	5	3	2	4	2
28	2	2	0	4	1	10	10	1	1	1	2	1	1	1	5	4	4	4	3	3	3	3	3	4	3	3	2	1	4	3	4	2	4	57	Fortaleza/Ceará	1	3	3	2	3	2	4	2	3	4	2	4	2	2
44	1	1	0	4	2	13	4	4	1	2	2	2	2	1	2	4	4	3	4	4	4	4	2	4	3	3	4	2	2	3	4	4	2	60	Ananindeua/PA	2	3	4	3	4	3	4	4	2	3	1	2	3	3
21	2	1	0	3	3	20	2	10	1	1	1	1	2	1	3	4	4	4	4	4	4	4	4	4	3	4	4	2	4	2	4	2	4	65	Fortaleza/ce	1	3	4	2	4	2	4	4	1	5	1	2	2	1
21	2	1	0	4	1	11	3	1	1	1	1	1	1	1	6	4	4	4	4	4	4	4	3	4	3	3	2	3	4	3	4	2	1	60	Goiânia/GO	2	4	4	5	5	2	5	2	5	5	2	5	5	5
36	2	2	0	4	3	11	3	1	1	2	1	1	2	2	5	4	4	4	4	4	4	4	4	4	4	4	4	2	4	4	4	4	1	67	SantaCatarina	1	2	4	1	5	1	5	5	1	5	1	1	2	4
28	1	1	0	6	3	14	3	1	1	1	1	1	2	2	7	3	3	3	3	2	3	2	4	4	2	3	2	1	4	4	4	4	4	55	Fortaleza/Ceará	1	3	2	3	1	4	1	3	2	4	3	4	1	1
28	1	2	0	4	1	13	3	3	1	2	1	1	2	2	5	4	4	4	4	4	3	4	4	4	4	4	2	3	1	4	4	4	4	65	FORTALEZA/CE	1	4	5	3	5	4	5	5	2	5	4	5	5	3
27	2	1	0	6	6	20	3	3	1	1	2	1	1	1	4	4	3	3	4	3	3	3	3	4	2	2	4	2	4	2	4	1	4	55	Sousa/PB	1	3	4	2	4	1	4	3	2	4	3	2	3	1
47	2	2	2	7	3	15	1	1	1	1	1	1	2	1	7	4	4	4	4	4	4	4	3	4	4	4	4	2	4	4	4	2	4	67	RiodeJaneiro	1	4	4	4	3	2	3	4	3	4	3	1	3	2
41	2	2	0	5	2	13	3	3	1	1	2	1	2	1	7	4	4	4	4	4	4	4	4	4	4	4	1	2	4	4	4	4	4	67	FortalezaCeará	2	4	4	2	4	3	5	5	4	5	4	4	5	4
20	2	1	0	3	2	14	5	1	1	1	2	1	2	1	1	4	4	4	4	4	4	4	3	4	4	4	1	2	4	4	4	2	4	64	Sousa/PB	2	3	4	1	5	3	5	4	1	5	3	2	4	1
35	1	1	0	5	4	15	3	1	1	1	2	1	2	1	4	4	4	4	4	4	4	4	4	4	3	3	2	2	3	3	4	4	1	61	Fortaleza/Ceará	1	3	5	2	5	2	5	5	2	5	2	2	4	2
34	2	2	0	5	1	11	3	7	1	1	1	1	2	1	7	4	4	4	4	4	4	4	4	4	3	3	2	2	3	3	4	3	4	63	Fortaleza/Ce	1	4	5	3	4	3	5	3	2	5	2	1	4	1
48	2	1	0	6	0	14	4	1	1	1	1	1	2	1	3	4	4	4	4	4	4	4	2	4	4	4	2	2	3	4	4	2	4	63	Catalão/Goiás	1	3	4	1	5	2	2	5	2	5	3	3	4	1
39	1	1	0	4	3	12	3	4	1	1	1	1	2	1	5	4	4	4	3	2	4	3	2	4	4	4	4	2	2	4	4	2	4	60	Fortaleza/CE	1	3	5	3	5	1	5	5	2	5	2	2	3	1
25	2	2	1	3	3	13	4	10	1	1	1	1	2	2	3	4	4	4	4	4	4	4	4	4	3	3	2	2	3	3	3	2	4	61	Fortalezaceara	2	3	5	3	4	3	5	2	4	2	4	4	2	3
28	2	1	0	4	0	25	10	10	1	1	2	1	1	1	4	4	4	4	4	4	4	4	4	4	4	4	4	2	3	4	4	2	4	67	RiodeJaneiro/RJ	2	4	4	4	5	4	5	5	1	5	4	4	4	1
35	2	2	0	7	1	14	10	10	1	2	1	1	2	1	7	4	4	4	3	3	4	3	2	4	4	4	2	3	2	4	4	2	4	60	RiodeJaneiro/RJ	1	3	5	2	5	2	5	3	2	5	1	1	1	3
40	1	3	0	5	1	10	3	4	1	2	1	1	2	2	7	4	4	4	4	4	4	4	4	4	4	4	4	4	1	4	4	1	4	66	Fortaleza/ce	2	3	4	4	4	1	5	4	3	5	1	3	4	2
30	1	1	0	3	5	14	6	3	1	2	2	1	2	1	5	4	4	4	4	4	4	4	4	4	3	3	2	2	3	3	4	1	4	61	Fortaleza/Ceará	1	4	5	3	5	3	5	5	1	5	4	4	5	3
35	1	2	1	5	3	13	4	1	1	1	1	1	1	1	3	4	4	4	4	1	3	4	3	4	4	4	4	1	1	4	4	4	4	61	MonteiroParaíba	1	2	5	1	5	1	4	5	1	4	5	2	4	2
38	2	2	1	5	2	11	3	3	1	2	2	1	2	1	7	4	4	4	4	4	4	4	3	4	4	4	1	3	3	4	4	3	4	65	Fortaleza/Ceara	1	5	5	3	5	5	4	3	5	5	5	5	5	5
53	2	1	0	5	1	15	8	8	1	1	2	1	2	2	2	4	4	4	4	4	4	4	4	4	3	4	4	4	4	3	4	2	1	65	FortalezaCeará	1	3	4	3	5	1	5	4	3	5	4	3	5	3
28	1	1	0	4	0	12	3	1	1	1	2	1	1	1	7	4	4	4	3	3	3	3	2	4	3	3	1	2	4	3	4	1	3	54	PassoFundo/RS	1	3	4	3	4	1	4	4	3	5	3	2	4	1
32	1	1	0	4	0	13	3	3	1	2	1	1	2	1	6	4	4	4	4	4	4	4	4	4	4	4	4	3	3	4	3	3	4	68	Fortaleza/Ceará	1	3	5	3	4	1	5	3	2	5	3	4	4	1
19	2	1	0	3	4	10	3	1	1	1	2	1	2	1	6	4	3	3	4	3	3	3	3	4	4	4	4	2	3	4	4	2	1	58	Goiânia,goias	2	2	4	3	2	1	5	3	2	3	2	2	2	2
33	1	1	0	5	2	10	3	1	1	1	2	1	2	2	5	4	4	4	4	3	4	3	3	3	3	3	4	2	3	3	4	3	4	61	Fortaleza/CE	1	3	4	2	3	2	5	5	3	1	2	1	2	1
34	2	2	0	7	1	17	8	8	1	1	1	1	2	1	3	4	4	4	4	4	4	3	4	4	4	4	4	1	4	4	4	3	4	67	RiodeJaneiro/RJ	1	3	1	2	1	1	2	1	3	2	1	1	1	2
58	2	3	2	7	1	14	7	7	1	1	1	1	2	2	4	4	4	4	4	4	4	4	3	4	4	4	1	2	4	4	4	2	4	64	Fortaleza/Ceará	2	2	5	1	5	1	5	4	1	5	1	2	5	1
28	2	1	0	5	3	14	5	1	1	1	2	1	2	1	4	4	4	4	4	4	4	4	3	4	3	3	4	2	4	2	4	2	4	63	Fortaleza/ce	1	3	2	2	2	2	4	2	1	4	3	1	2	2
19	2	1	0	3	4	15	4	4	1	2	2	1	2	1	7	4	4	4	4	4	3	4	4	4	3	4	2	2	2	2	4	2	4	60	Cajazeiras/PB	2	2	5	2	5	1	5	4	2	5	1	1	4	1
25	2	1	0	5	2	13	8	7	1	1	2	1	1	1	3	4	4	4	4	4	3	4	2	3	4	4	4	2	4	3	4	2	4	63	Fortaleza/Ceará	1	3	2	2	2	2	5	4	3	2	2	3	2	3
42	1	2	2	5	3	16	2	2	1	1	1	1	2	1	7	4	4	4	4	4	4	4	4	4	3	4	4	2	2	4	4	3	1	63	SãoPaulo/SP	1	4	3	4	5	1	5	4	2	2	3	1	4	1
38	2	3	0	7	0	15	2	2	1	1	1	1	2	1	5	4	4	4	4	3	4	4	3	4	4	4	4	2	3	4	4	3	4	66	JoãoPessoaPB	1	2	2	2	3	1	5	2	3	4	2	2	3	2
29	2	3	2	4	1	11	4	1	1	1	2	1	2	1	7	4	4	4	4	4	4	4	3	4	3	3	2	2	4	3	4	3	4	63	BeloHorizonteMG	2	4	3	1	4	1	4	4	2	3	3	2	4	1
23	1	1	0	3	3	13	4	1	1	2	2	1	2	1	5	4	4	4	4	3	3	4	3	4	4	4	4	4	1	4	4	3	4	65	Fortaleza/Ceará	2	3	5	2	5	3	3	5	2	4	3	2	4	2
48	2	4	1	2	2	16	3	3	1	1	1	1	2	1	6	4	4	4	4	4	4	4	4	4	4	4	4	3	2	4	4	4	2	67	Fortaleza/CE	2	2	5	2	5	2	5	5	2	5	2	2	5	1
43	1	1	0	5	1	13	7	1	1	2	2	1	2	1	5	4	4	4	4	4	4	4	4	4	4	4	2	2	3	3	4	2	4	64	Fortaleza/Ce	2	3	4	2	5	1	5	5	3	5	2	2	4	1
20	2	1	0	3	3	17	10	1	1	1	2	1	2	1	4	4	3	3	3	3	2	3	3	4	4	4	1	1	3	3	4	2	4	54	Goiânia/Goiás	2	3	2	2	1	1	4	3	1	5	2	1	1	1
30	1	1	0	5	2	11	6	6	1	1	1	1	2	1	5	4	4	4	4	4	4	4	3	4	4	4	4	2	3	4	4	2	4	66	FortalezaCE	2	3	4	2	5	3	3	2	2	3	1	2	3	1
31	1	2	0	5	3	13	10	1	1	2	2	1	2	1	5	4	4	4	3	4	4	4	3	4	4	4	2	2	3	4	3	3	4	63	Fortaleza/CE	2	3	4	3	2	3	3	2	4	3	3	3	3	3
19	2	1	0	3	6	20	10	1	1	1	2	1	1	1	5	4	4	4	4	3	4	4	3	4	3	4	2	1	3	4	4	2	4	61	BarroCeará	1	3	4	1	2	1	4	3	1	3	2	4	2	1
31	2	1	0	5	4	8	10	3	1	1	1	1	1	1	5	4	4	4	4	4	4	4	4	4	4	4	1	2	4	4	4	4	1	64	Fortaleza/Ceará	1	5	4	3	5	4	5	5	3	5	4	3	5	3
39	2	1	0	5	2	15	8	1	1	1	1	1	2	2	6	4	4	4	4	4	3	4	3	4	4	4	2	2	3	4	4	3	4	64	FortalezaCE	1	2	5	2	5	1	5	4	4	5	2	3	3	2
33	2	1	0	6	1	15	5	1	1	1	1	1	2	2	1	4	4	4	4	4	4	4	4	4	3	4	4	2	3	3	4	3	4	66	Juazeiro/ce	1	4	5	3	5	4	5	3	1	5	3	4	3	3
29	2	1	0	5	3	12	6	1	1	1	1	1	2	1	5	3	4	4	4	4	4	3	3	4	3	4	1	2	4	3	3	3	1	57	Fortaleza/Ce	2	4	4	3	4	4	4	4	3	4	3	3	2	3
32	2	2	1	5	2	15	4	7	1	1	2	2	1	1	2	3	3	3	3	2	3	3	3	4	4	4	4	1	3	4	3	1	4	55	FortalezaCeará	1	2	4	1	2	1	3	3	1	5	2	1	1	1
19	1	1	0	3	5	20	4	3	1	1	2	1	1	1	4	4	4	4	3	4	4	4	3	4	4	4	4	2	2	4	4	2	1	61	BomJesusPB	2	3	3	2	4	2	3	3	3	4	4	4	2	1
22	1	1	0	3	4	14	8	0	0	2	2	2	2	1	6	4	4	4	4	4	4	4	2	4	4	4	3	3	1	4	4	2	4	63	Marizopolis/Paraiba	2	2	5	2	5	1	5	5	1	5	1	2	5	2
19	2	1	0	3	4	16	8	10	1	2	2	2	2	1	2	4	4	4	4	3	3	3	2	3	3	3	4	1	2	3	4	1	4	55	FortalezaCE	2	1	4	2	3	1	5	1	1	5	1	1	3	1
26	2	1	0	5	3	14	2	1	1	1	1	1	2	2	5	4	4	3	3	4	3	4	2	3	3	4	2	2	3	3	4	2	4	57	Fortaleza	2	2	3	3	3	3	5	2	4	4	1	1	3	1
41	2	1	0	5	1	21	4	4	1	1	1	1	2	1	6	4	4	4	4	4	4	4	4	4	4	4	1	2	3	4	4	3	4	65	Teresópolis/RJ	1	5	2	5	1	4	3	3	5	1	3	5	1	4
33	2	3	0	4	0	15	2	2	1	1	1	1	2	2	5	4	4	4	4	4	4	4	4	4	4	4	1	1	4	4	4	3	4	65	Fortaleza/Ce	1	5	3	4	3	4	5	3	5	5	5	5	4	5
37	2	2	1	5	3	21	2	1	1	2	2	1	1	2	4	4	4	4	4	4	4	4	4	4	4	4	4	2	3	4	4	4	1	66	JoinvilleSC	1	3	4	3	5	2	5	4	1	5	2	1	4	1
31	1	2	0	4	1	13	3	3	1	2	2	1	2	1	7	4	4	4	4	4	4	4	4	4	4	4	4	2	2	3	4	3	4	66	Fortaleza,Ceará	2	4	3	2	4	3	5	4	4	5	4	3	4	2
31	1	2	0	3	1	14	4	4	1	2	2	1	2	1	5	4	4	4	4	4	4	4	3	4	4	4	2	2	4	4	4	2	4	65	MOSSORÓRN	2	4	5	3	5	2	5	5	1	5	3	3	5	3
34	2	1	1	5	2	15	3	1	1	1	1	1	2	1	7	4	4	4	4	4	4	4	4	4	4	4	4	2	4	4	4	2	4	68	Fortaleza/ce	1	3	4	2	4	3	5	4	3	5	2	2	3	2
29	2	1	0	5	0	20	10	1	1	1	1	1	1	1	5	4	4	4	4	4	4	4	3	4	4	4	1	2	4	4	4	2	4	64	MorrodoChapéu/Bahia	2	5	4	3	4	5	4	5	3	4	4	4	4	3
32	2	2	0	6	1	0	3	4	1	2	2	1	2	1	5	4	4	4	4	4	4	4	2	4	4	4	2	2	3	4	4	2	4	63	Vitória/EspíritoSanto	2	4	3	3	3	2	4	4	3	5	2	3	5	1
29	2	1	0	3	1	11	1	4	1	1	1	1	1	1	4	4	4	4	4	3	3	4	4	4	3	3	3	3	2	3	4	2	4	61	Goiânia,Goiás	2	3	3	3	2	4	4	4	2	4	3	3	3	4
19	1	1	0	2	2	16	4	3	1	1	2	1	2	1	7	4	4	3	4	4	4	4	4	4	4	4	4	1	2	2	4	4	4	64	Fortaleza/ce	2	2	3	2	3	3	5	4	4	3	2	1	4	1
34	1	2	3	5	5	20	4	4	1	1	2	1	1	1	4	4	4	4	4	4	4	4	4	4	4	4	4	2	3	4	4	4	4	69	Maracanau	1	4	5	4	5	3	5	5	4	5	4	4	4	4
57	1	2	3	5	1	15	9	9	1	2	2	1	2	1	4	4	4	4	4	4	4	4	4	4	4	4	2	2	3	3	4	2	4	64	Fortaleza/Ce	2	2	4	3	3	4	5	3	3	3	3	2	3	3
37	1	1	0	4	1	14	3	1	1	2	2	1	2	1	5	4	4	4	4	4	4	4	4	4	4	4	4	2	3	4	4	3	4	68	CAUCAIACeará	2	5	4	4	4	5	5	1	3	5	3	5	3	3
32	1	2	0	4	1	12	3	1	1	1	1	1	2	1	4	4	4	3	4	4	4	4	3	4	3	4	4	2	3	2	4	4	4	64	Quixadá/CE	1	5	4	3	5	3	5	4	4	4	3	3	3	3
28	2	2	0	5	1	15	3	1	1	1	2	1	2	1	4	4	4	4	4	4	4	4	2	4	4	4	4	1	4	4	4	2	1	62	RiodeJaneiro/RJ	1	2	2	2	2	1	2	2	3	2	1	1	1	1
51	2	3	1	7	1	16	10	1	1	1	1	1	2	2	3	4	4	4	4	4	4	4	3	4	4	4	4	2	3	4	4	3	4	67	FortalezaCeará	1	3	3	1	4	1	4	2	2	4	3	3	4	2
34	2	1	0	4	1	15	10	4	1	1	2	1	2	1	4	4	4	4	4	4	4	4	3	4	4	4	4	1	4	1	4	2	1	60	RiodeJaneiro/RJ	1	4	4	4	3	2	1	2	5	4	3	3	2	3
31	2	1	0	5	0	18	1	1	1	1	1	1	2	1	2	4	4	3	4	3	3	4	3	4	3	3	2	2	3	3	4	2	4	58	Alvinópolis/MG	2	2	3	3	3	2	5	2	3	5	3	5	5	3
21	2	1	0	3	3	14	6	1	1	2	2	1	2	1	5	4	4	4	3	4	3	3	3	4	4	4	4	2	4	3	4	2	4	63	Fortaleza/CE	1	3	4	2	5	1	4	5	1	5	2	1	4	2
36	2	2	1	5	3	10	1	1	1	1	1	1	2	1	7	4	4	3	4	2	3	3	4	4	4	4	4	2	3	1	4	4	1	58	Riodejaneiro/RJ	1	4	5	1	5	4	5	1	3	5	3	4	4	2
35	1	1	0	3	3	14	1	1	1	1	2	1	2	1	5	4	4	3	3	3	3	4	4	4	3	3	2	1	4	3	4	3	4	59	FortalezaCeará	2	3	3	3	3	2	5	3	2	4	2	2	3	1
27	1	1	0	3	0	13	10	1	1	1	2	1	1	1	5	4	4	4	4	4	3	4	3	4	3	4	2	2	3	2	4	2	4	60	Fortaleza/ce	1	2	5	2	5	3	5	5	1	5	1	1	5	1
34	1	1	0	6	3	7	10	1	1	1	1	1	1	1	5	4	4	4	3	4	4	4	3	4	3	4	2	2	3	3	4	2	4	61	Serra/ES	2	5	3	3	4	3	5	4	3	4	4	4	3	3
27	2	1	0	4	2	17	1	1	1	2	1	2	2	1	2	4	4	4	3	3	3	3	2	4	4	4	4	2	2	3	4	2	4	59	Florianópolis/SC	1	3	5	2	4	2	3	3	2	4	2	2	3	2
44	1	2	1	7	1	18	10	4	1	2	2	2	1	1	3	4	4	4	3	3	3	3	3	4	4	4	4	1	4	2	4	2	4	60	CajazeirasPB	1	3	3	2	4	2	5	3	3	3	3	1	3	1
49	2	2	2	4	4	18	7	8	1	1	2	1	2	1	2	4	4	4	4	4	4	4	4	4	4	4	2	2	4	4	4	4	4	68	Niterói/RJ	2	4	5	3	5	4	3	5	4	5	4	4	5	4
18	2	1	0	2	4	20	10	1	1	1	1	2	1	1	7	4	4	4	3	3	4	4	3	4	4	4	1	1	4	4	4	2	4	61	Fortaleza/CE	2	3	4	3	3	2	5	3	3	4	2	3	3	1
46	2	3	2	4	3	16	3	3	1	1	1	1	2	1	4	4	4	4	4	4	4	4	3	4	3	3	2	2	3	3	4	2	4	61	Fortaleza/CE	2	3	4	1	5	3	4	3	3	5	1	1	4	1
28	1	1	0	4	3	13	3	1	1	1	1	1	2	2	5	4	4	4	4	4	4	4	3	4	4	4	4	1	4	3	4	3	4	66	Fortaleza/CE	1	4	4	4	5	4	5	4	3	4	4	4	4	3
23	1	1	0	4	2	13	3	1	1	2	1	2	2	1	3	3	3	3	3	3	3	3	2	4	4	4	4	1	3	4	3	1	4	55	Fortaleza/CE	1	2	2	3	2	2	2	2	3	3	2	1	4	1
27	2	2	0	3	1	15	6	8	1	1	2	1	2	1	7	4	4	4	3	2	4	4	3	4	4	4	1	2	3	1	4	2	4	57	MaracanaúCE	1	2	5	1	5	1	5	5	1	5	1	1	5	3
51	2	3	5	5	3	16	7	8	1	2	2	1	2	1	4	4	4	4	4	4	4	4	4	4	4	4	4	2	3	4	4	2	4	67	Fortaleza/Ce	2	5	5	3	5	4	4	4	3	5	4	1	4	4
22	1	1	0	3	4	15	3	1	1	1	1	1	1	1	5	4	4	3	3	3	3	3	2	4	3	3	3	2	2	3	4	2	4	55	Eusebio/CE	1	3	3	3	3	3	5	4	4	3	3	4	4	3
20	1	1	0	3	3	12	4	1	1	2	2	1	2	1	4	4	4	4	4	3	4	4	2	4	4	4	4	2	3	4	4	2	4	64	Vieirópolis/Paraíba	2	3	4	3	4	2	3	4	2	5	3	2	3	2
50	1	2	3	6	5	13	4	5	1	2	1	1	2	1	6	4	4	4	4	4	4	4	4	4	3	3	2	2	3	3	4	3	1	60	TeresopolisRiodeJaneiro	2	4	5	2	5	1	5	3	2	4	1	2	4	1
49	2	2	1	5	2	10	8	1	1	1	2	1	1	1	2	4	4	3	4	3	3	4	3	4	3	3	2	2	3	3	4	3	3	58	Maringa/Pr	1	3	4	3	5	3	4	5	3	5	3	3	4	2
47	1	3	1	7	1	13	9	1	1	1	2	1	2	2	7	4	4	4	4	3	3	4	3	4	3	4	4	2	3	3	4	3	4	63	Fortaleza/Ce	1	4	3	2	3	2	5	2	3	4	3	2	4	2
41	1	2	1	7	2	10	10	10	1	1	2	1	2	1	7	4	4	4	4	4	3	4	3	4	3	3	2	2	4	3	4	2	4	61	Serra/ES	1	3	3	4	3	3	4	3	2	4	3	3	3	2
47	2	3	0	5	0	10	3	3	1	2	2	1	2	1	4	4	4	4	4	4	4	4	4	4	4	4	4	1	4	4	4	4	4	69	RiodeJaneiro/RiodeJaneiro	1	3	1	1	1	1	5	1	4	5	1	1	2	1
19	1	1	0	2	5	14	5	5	1	2	2	1	1	1	7	4	4	3	4	3	4	3	3	4	4	4	4	3	2	3	4	2	1	59	SousaPB	2	2	5	3	5	1	5	5	2	5	3	1	4	1
30	1	1	0	4	3	13	2	3	1	1	1	1	1	1	6	4	4	4	4	4	4	4	4	4	4	4	4	4	2	3	4	2	4	67	Fortaleza/CE	1	4	5	3	5	1	5	4	4	5	3	1	5	4
25	2	1	0	4	1	15	2	8	1	1	2	2	2	1	4	4	4	4	3	4	3	3	2	4	4	4	1	2	4	4	3	1	4	58	Fortaleza/CE	2	2	4	1	4	1	3	5	1	5	3	1	3	1
26	1	1	0	3	4	10	3	3	1	1	2	1	2	1	5	4	4	4	4	4	4	4	3	4	4	4	4	3	3	4	4	2	4	67	Fortaleza/Ce	1	1	5	4	5	3	5	5	3	5	3	3	5	2
31	2	2	2	5	3	12	8	8	1	1	1	1	2	2	3	4	4	4	4	4	4	4	3	4	4	4	2	2	4	4	4	4	4	67	Caucaia/Ce	1	3	5	2	5	3	5	3	3	5	2	2	5	3
46	1	1	0	5	2	14	3	4	1	2	2	2	2	1	5	4	4	4	3	3	3	3	3	3	2	2	3	2	3	3	4	2	4	55	Fortaleza	2	3	5	2	5	1	4	5	2	5	2	2	5	1
22	2	1	0	4	4	14	3	1	1	2	2	1	2	1	5	4	4	4	4	4	4	4	3	4	4	4	2	2	3	4	4	3	4	65	Fortaleza/Ceará	2	3	5	3	5	3	5	3	3	5	3	3	4	2
25	2	1	0	3	3	13	8	8	1	1	2	1	1	1	3	4	4	4	4	4	4	4	4	4	1	1	2	2	3	1	4	2	4	56	Fortaleza/Ceara	2	5	4	2	5	5	5	4	4	5	5	3	4	5
22	2	1	0	3	3	17	3	1	1	1	2	1	2	1	5	4	4	3	4	4	3	4	3	4	3	3	4	4	3	3	4	2	3	62	Fortaleza/Ceará	2	1	4	1	4	1	3	4	1	4	1	1	1	1
74	1	3	3	4	1	15	4	10	1	1	2	1	2	1	5	4	4	4	4	3	4	4	4	4	3	3	2	2	2	3	4	3	4	61	VitóriaES	2	4	5	2	5	3	5	3	2	5	2	4	3	2
34	2	1	0	3	1	18	0	10	1	2	2	1	2	1	0	4	4	4	4	4	3	4	4	4	3	3	4	2	2	3	4	4	4	64	Fortaleza/Ce	2	5	4	3	5	1	5	4	3	3	5	5	4	4
35	2	2	1	3	4	15	3	1	1	2	1	1	2	1	5	4	4	4	4	4	4	4	4	4	3	3	4	1	4	3	4	4	4	66	Fortaleza/Ce	1	3	4	3	4	2	4	4	2	4	3	3	4	3
23	2	1	2	5	2	15	8	1	1	1	1	1	1	1	4	4	4	4	4	4	4	4	3	4	4	4	2	2	3	4	4	2	3	63	SaoDomingos/Paraíba	1	4	2	5	3	3	1	4	3	5	2	1	4	1
53	2	3	1	5	0	15	7	10	1	2	2	2	1	1	3	4	4	4	4	3	4	4	2	4	4	4	2	2	3	4	4	2	4	62	Fortaleza/CE	2	2	5	2	5	1	5	4	2	3	2	1	4	1
60	2	3	4	3	3	15	4	10	1	1	1	1	1	1	5	4	4	4	3	3	4	3	3	4	4	4	1	2	3	4	4	2	4	60	Fortaleza/CE	2	3	3	2	3	2	5	3	4	5	4	1	4	3
17	2	1	0	2	2	15	10	1	1	2	2	1	2	1	4	4	1	4	4	4	4	4	3	4	4	4	4	2	1	4	4	2	4	61	Fortaleza/CE	2	2	5	5	4	3	5	3	4	2	5	3	4	1
26	2	1	0	5	2	15	10	10	1	1	1	1	2	1	7	4	4	4	4	4	4	4	4	4	3	3	2	3	3	3	4	3	4	64	RiodeJaneiro	1	5	5	3	5	5	5	3	4	5	4	4	3	4
29	2	2	1	2	3	15	6	6	1	1	1	1	2	2	3	4	4	3	4	4	3	4	4	4	4	4	4	2	1	4	4	3	4	64	AlvinópolisMG	1	4	5	5	5	3	5	5	5	5	5	4	4	4
22	2	1	0	3	4	10	3	1	1	2	1	1	2	1	6	4	4	4	4	4	3	4	4	4	3	3	2	3	3	3	4	3	4	63	SenadorCanedo/Goias	2	3	5	4	5	1	5	5	4	5	3	3	3	1
53	1	2	0	4	2	13	3	1	1	1	2	1	2	1	7	4	3	3	4	4	3	3	4	4	4	4	4	4	3	4	4	3	4	66	fortaleza/ceará	1	4	5	3	4	4	5	4	4	5	3	1	4	3
28	2	1	0	3	2	0	3	1	1	2	1	1	2	2	5	4	4	4	3	3	3	4	3	4	4	4	2	2	4	4	4	2	4	62	RiodeJaneiro	2	5	4	4	4	3	5	4	3	4	3	2	3	1
54	1	2	2	5	4	12	10	0	0	2	2	2	2	1	7	4	4	4	4	4	4	4	4	4	4	4	1	2	3	4	4	2	4	64	ItabunaBahia	1	3	5	1	5	1	5	3	2	5	1	1	3	1
20	2	1	0	3	4	17	3	1	1	1	2	1	2	1	2	4	4	3	3	3	4	3	3	4	3	3	4	2	1	3	4	2	4	57	Vilavelha/ES	2	3	5	5	5	2	2	3	3	5	1	2	1	1
29	2	1	0	5	4	15	3	1	1	2	1	1	2	1	7	4	4	4	4	4	4	4	4	4	4	4	1	2	3	4	4	4	4	66	BeloHorizonte/MG	1	3	3	3	3	3	5	4	3	5	1	1	3	1
38	1	2	0	5	1	14	10	10	1	2	1	2	2	1	7	4	4	4	3	4	4	3	3	4	4	4	2	2	4	4	4	2	4	63	ce	2	2	5	1	5	1	5	3	2	3	2	2	3	2
16	1	1	0	2	1	15	3	1	1	1	2	1	1	1	6	4	4	4	2	3	3	2	3	4	4	4	3	2	3	3	4	2	4	58	AquirazCE	1	4	3	4	3	2	4	1	3	3	4	4	1	3
28	2	2	0	5	2	14	3	1	1	1	2	1	2	1	4	4	4	4	3	4	4	3	3	4	3	3	3	2	4	3	4	2	4	61	Fortaleza/Ce	1	3	4	3	5	2	5	2	2	5	2	1	2	1
25	2	1	0	4	2	16	2	1	1	1	1	1	1	1	2	4	3	3	3	3	2	3	3	4	4	4	4	1	2	4	3	1	4	55	Fortaleza/CE	1	2	3	1	4	2	2	1	2	5	1	1	5	1
35	2	1	0	5	2	15	4	4	1	2	1	1	2	1	6	4	4	4	4	4	4	3	4	4	3	4	2	2	3	3	4	2	4	62	BeloHorizonte/MG	1	5	4	3	5	4	5	5	4	5	5	5	5	4
19	2	1	0	3	3	17	1	1	1	1	2	1	2	1	3	3	3	4	3	4	3	4	3	4	3	3	4	2	3	3	3	3	4	59	Goiás	1	2	5	1	4	1	5	3	2	5	1	2	2	1
35	2	1	0	5	1	15	10	10	1	1	2	1	2	1	6	4	4	4	4	4	4	4	4	4	4	4	3	3	2	4	4	4	4	68	Fortaleza/CE	1	4	5	2	5	1	5	4	5	5	3	2	5	3
32	1	2	0	7	1	15	3	1	1	1	2	1	1	1	7	4	3	3	3	4	2	4	2	4	4	4	4	2	3	4	4	2	1	57	Eusebio/CE	1	3	3	3	3	2	5	5	3	3	3	4	4	3
25	2	1	0	4	3	16	10	1	1	1	2	1	2	1	2	4	4	4	4	3	4	4	4	4	4	4	1	2	4	4	4	2	4	64	Goiânia,Goiás	2	2	4	1	4	1	5	2	1	4	1	1	3	1
34	2	3	1	5	5	15	3	3	1	2	1	1	2	1	7	4	4	4	4	4	4	4	3	4	4	4	4	1	4	1	4	2	4	63	Pará	1	4	4	1	3	1	4	3	1	4	2	1	4	1
24	1	1	0	2	5	15	4	4	1	2	2	2	2	1	4	4	4	4	4	4	4	4	3	4	4	4	4	2	4	4	4	2	4	67	AparecidaParaíba	2	2	1	1	4	2	5	3	2	5	2	3	4	1
24	2	1	0	4	1	14	10	7	1	1	2	1	2	1	3	4	3	3	4	3	4	4	4	4	3	4	3	3	3	4	3	3	4	63	Eusébio/Ceará	1	5	5	3	5	4	4	5	2	3	4	4	4	2
26	2	1	0	4	0	0	10	10	1	1	1	1	2	2	7	4	4	4	4	3	4	4	3	4	2	2	2	2	3	2	4	2	4	57	Lençóis/Ba	2	3	3	5	4	3	4	3	3	5	3	3	3	1
40	2	2	2	4	4	12	3	1	1	1	1	1	2	2	5	4	4	4	4	4	4	4	3	4	4	4	2	2	4	4	4	2	4	65	Acará/PA	1	3	5	3	5	1	5	5	3	5	3	1	5	3
24	2	1	0	3	1	21	8	8	1	1	1	2	2	1	3	4	4	4	4	4	4	4	2	3	4	4	4	2	2	4	4	1	3	61	RiodeJaneiro/RJ	1	2	3	4	5	1	3	4	2	4	2	2	3	3
72	2	2	3	6	1	14	9	7	1	1	2	2	2	1	2	3	3	3	3	3	3	3	2	4	4	4	4	1	3	4	3	2	4	56	Vitoria.És	1	3	4	1	3	3	5	3	3	5	2	2	4	1
39	2	2	2	5	3	15	2	2	1	1	1	1	2	1	5	4	4	4	4	4	4	4	4	4	4	4	4	4	1	4	3	2	4	66	FortalezaCE	1	4	4	2	5	3	5	3	3	5	4	3	4	3
24	1	1	0	6	1	17	3	1	1	2	2	1	2	1	4	4	3	3	3	4	3	3	3	4	4	4	4	2	3	3	4	2	4	60	Fortaleza/CE	1	4	4	3	4	3	5	3	2	4	1	2	2	2
25	2	1	0	3	3	18	4	4	1	1	2	1	2	1	5	4	4	4	4	4	4	4	3	4	4	4	1	2	3	4	4	2	4	63	Goiânia/Goiás	2	3	4	2	4	3	4	4	3	4	3	3	2	3
22	1	1	0	4	1	15	3	4	1	1	1	1	2	1	5	4	4	4	4	4	4	4	4	4	3	3	4	2	3	3	4	2	4	64	CampoGrande/MS	1	3	4	3	5	3	5	5	3	5	2	3	5	3
28	2	1	0	5	2	13	5	3	1	1	1	1	2	2	3	4	4	4	4	4	4	4	4	4	4	4	1	2	4	4	4	3	4	66	GuarabiraParaíba	1	3	3	3	4	2	5	3	3	5	3	1	2	1
38	2	2	3	6	3	14	1	1	1	1	1	1	2	1	4	4	4	4	4	4	4	4	3	4	4	4	4	2	3	4	4	4	4	68	Sousapb	1	2	5	1	5	1	5	3	1	5	1	1	4	1
17	2	1	0	2	4	19	3	0	0	2	2	2	2	1	0	4	4	4	2	4	4	4	4	4	4	4	2	2	3	3	4	2	4	62	Brasília/DF	2	4	4	3	4	3	5	5	1	5	1	3	4	1
16	2	1	0	2	5	14	10	8	1	1	2	2	1	1	3	4	4	3	3	4	4	3	2	4	4	4	3	2	2	3	4	1	1	55	Fortaleza/CE	2	3	4	1	3	2	2	2	3	3	2	1	1	3
32	2	1	0	3	2	14	3	1	1	1	2	1	1	1	4	4	4	4	4	4	4	4	3	4	3	4	2	2	3	1	4	2	4	60	Fortaleza/Ceará	2	2	5	1	5	1	3	4	1	5	1	1	4	1
24	1	1	0	5	3	10	3	3	1	2	1	1	2	1	5	4	4	4	4	4	4	4	3	4	4	4	4	2	3	4	3	2	1	62	Goiás	1	3	3	3	3	3	5	5	1	5	2	3	4	2
33	2	1	0	4	0	12	4	1	1	1	1	1	2	1	5	3	3	4	4	3	3	4	4	4	4	4	4	2	4	4	3	2	4	63	Fortaleza/CE	1	3	4	1	4	2	2	2	3	3	3	3	2	3
40	2	2	2	7	4	20	10	4	1	2	2	1	2	1	3	4	4	4	3	3	3	3	2	4	3	3	1	3	3	3	4	2	4	56	SantanadeParnaíba/SP	1	4	5	4	5	3	5	5	3	5	4	3	4	3
24	2	1	0	4	1	7	1	1	1	1	1	1	1	1	2	4	4	4	3	3	4	3	4	4	3	3	3	2	2	3	4	3	4	60	RioNegrinho/SC	2	4	4	2	4	2	4	5	2	4	3	3	4	3
35	1	2	1	4	3	0	1	3	1	1	1	1	2	1	4	4	4	4	4	3	4	4	3	4	4	4	4	2	3	2	4	4	4	65	FortaleceCe	2	3	5	4	5	2	5	5	3	3	3	2	4	2
32	2	2	0	5	1	13	3	1	1	2	1	1	2	1	6	4	4	4	4	4	4	4	3	4	4	4	4	2	3	4	4	1	4	65	Fortaleza/CE	1	2	4	1	4	1	5	3	1	5	1	1	3	1
[truncated: 9 more columns]

## Sheet: Legends
Coding
Sex
1	Men
2	Women
3	Trans
Estado Civil
1	Single
2	Married
3	Divorced
4	Widowed
Education
1	Elementary
2	High School
3	College Degree (Incomplete)
4	College Degree (Complete)
5	Post-Graduation
6	Masters
7	PhD
Exercise
0	None
1	Treino Funcional
2	Strength Conditioning
3	Crossfit
4	Running
5	Bike
6	Martial Arts
7	Yoga/Pilates
8	Dance/Zumba
9	Swimming
10	Other
DoYouUseMediaResources?
1	Yes
2	No
DoYouExercise?
0	Sedentarism
1	Exercise
PAWEC
1	Never
2	Rarely
3	Sometimes
4	Always
PANAS
1	Nothing
2	A little
3	Moderateley
4	A lot
5	Extremely
